# Supplementary material for: (Z)-4-[4-(Dimethyl­amino)benzyl­idene]-3-methyl­isoxazol-5(4H)-one
Source: Acta Crystallogr Sect E Struct Rep Online. 2009 Nov 14;65(Pt 12):o3074. doi: 10.1107/S160053680904714X (PMC2972139; doi:10.1107/S160053680904714X)
Supplement: Supplementary file 1 [file e-65-o3074-sup1.cif]

##############################################################################
###                                                                        ###
###        Electronic paper (Acta Crystallographica Section E)             ###
###                                                                        ###
##############################################################################
#                                                                            #
# This CIF contains the data in a paper accepted for publication in Acta     #
# Crystallographica Section E. It conforms to the requirements of Notes      #
# for Authors for Section E, and has been peer reviewed under the auspices   #
# of the IUCr Commission on Journals.                                        #
#                                                                            #
# Full details of the Crystallographic Information File format               #
# are given in the paper "The Crystallographic Information File (CIF):       #
# a New Standard Archive File for Crystallography" by S. R. Hall, F. H.      #
# Allen and I. D. Brown [Acta Cryst. (1991), A47, 655-685].                  #
#                                                                            #
# The current version of the core CIF dictionary is obtainable from          #
# ftp://ftp.iucr.org/pub/cif_core.dic. The current version number is 2.4.    #
#                                                                            #
# Software is freely available for graphical display of the structure(s) in  #
# this CIF.  For information consult the CIF home page http://www.iucr.org/  #
# cif/home.html                                                              #
#                                                                            #
# This file may be used for bona fide research purposes within the           #
# scientific community so long as proper attribution is given to the journal # 
# article from which it was obtained.                                        #
#                                                                            #
##############################################################################
                                             
data_I
_audit_creation_method     SHELXL-97
_chemical_name_systematic
;
(<i>Z</i>)-4-[4-(Dimethylamino)benzylidene]-3-methylisoxazol-5(4<i>H</i>)-one
;
_chemical_name_common     ?
_chemical_formula_moiety     'C13 H14 N2 O2'
_chemical_formula_sum     'C13 H14 N2 O2'
_chemical_formula_iupac     'C13 H14 N2 O2'
_chemical_formula_weight     230.26
_chemical_melting_point     ?
_symmetry_cell_setting     Triclinic
_symmetry_space_group_name_H-M     'P -1'
_symmetry_space_group_name_Hall     '-P 1'
loop_
    _symmetry_equiv_pos_as_xyz
    'x, y, z'
    '-x, -y, -z'
_cell_length_a     6.4201(10)
_cell_length_b     7.8239(12)
_cell_length_c     12.1901(15)
_cell_angle_alpha     100.272(2)
_cell_angle_beta     97.3190(10)
_cell_angle_gamma     101.461(2)
_cell_volume     582.01(15)
_cell_formula_units_Z     2
_cell_measurement_reflns_used     607
_cell_measurement_theta_min     2.897
_cell_measurement_theta_max     25.089
_cell_measurement_temperature     298(2)
_exptl_crystal_description     needle
_exptl_crystal_colour     red
_exptl_crystal_size_max     0.13
_exptl_crystal_size_mid     0.09
_exptl_crystal_size_min     0.08
_exptl_crystal_density_diffrn     1.314
_exptl_crystal_density_meas     ?
_exptl_crystal_density_method     'not measured'
_exptl_crystal_F_000     244
_exptl_absorpt_coefficient_mu     0.090
_exptl_absorpt_correction_type     multi-scan
_exptl_absorpt_process_details     '(SADABS; Sheldrick, 1996)'
_exptl_absorpt_correction_T_min     0.9884
_exptl_absorpt_correction_T_max     0.9928
_exptl_special_details
;
;
_diffrn_ambient_temperature     298(2)
_diffrn_radiation_type     MoK\a
_diffrn_radiation_wavelength     0.71073
_diffrn_radiation_source     'fine-focus sealed tube'
_diffrn_radiation_monochromator     graphite
_diffrn_measurement_device_type     'Bruker SMART CCD area-detector'
_diffrn_measurement_method     '\f and \w'
_diffrn_detector_area_resol_mean     ?
_diffrn_reflns_number     2990
_diffrn_reflns_av_R_equivalents     0.0389
_diffrn_reflns_av_sigmaI/netI     0.0794
_diffrn_reflns_theta_min     2.90
_diffrn_reflns_theta_max     25.01
_diffrn_reflns_theta_full     25.01
_diffrn_measured_fraction_theta_max     0.977
_diffrn_measured_fraction_theta_full     0.977
_diffrn_reflns_limit_h_min     -7
_diffrn_reflns_limit_h_max     7
_diffrn_reflns_limit_k_min     -9
_diffrn_reflns_limit_k_max     6
_diffrn_reflns_limit_l_min     -13
_diffrn_reflns_limit_l_max     14
_diffrn_standards_number     0
_diffrn_standards_interval_count     ?
_diffrn_standards_interval_time     ?
_diffrn_standards_decay_%     0
_refine_special_details
;
Refinement of <i>F</i>^2^ against ALL reflections. The weighted <i>R</i>-factor
<i>wR</i> and goodness of fit <i>S</i> are based on <i>F</i>^2^, conventional
<i>R</i>-factors <i>R</i> are based on <i>F</i>, with <i>F</i> set to zero for
negative <i>F</i>^2^. The threshold expression of <i>F</i>^2^ >
\s(<i>F</i>^2^) is used only for calculating <i>R</i>-factors(gt) <i>etc</i>.
and is not relevant to the choice of reflections for refinement.
<i>R</i>-factors based on <i>F</i>^2^ are statistically about twice as large
as those based on <i>F</i>, and <i>R</i>- factors based on ALL data will be
even larger.
;
_reflns_number_total     2020
_reflns_number_gt     943
_reflns_threshold_expression     I>2\s(I)
_refine_ls_structure_factor_coef     Fsqd
_refine_ls_matrix_type     full
_refine_ls_R_factor_all     0.1434
_refine_ls_R_factor_gt     0.0692
_refine_ls_wR_factor_gt     0.1503
_refine_ls_wR_factor_ref     0.1777
_refine_ls_goodness_of_fit_ref     1.028
_refine_ls_restrained_S_all     1.028
_refine_ls_number_reflns     2020
_refine_ls_number_parameters     157
_refine_ls_number_restraints     0
_refine_ls_hydrogen_treatment     constr
_refine_ls_weighting_scheme     calc
_refine_ls_weighting_details
                 'calc w=1/[\s^2^(Fo^2^)+(0.069P)^2^+] where P=(Fo^2^+2Fc^2^)/3'
_atom_sites_solution_hydrogens     geom
_atom_sites_solution_primary     direct
_atom_sites_solution_secondary     difmap
_refine_ls_shift/su_max     0.000
_refine_ls_shift/su_mean     0.000
_refine_diff_density_max     0.234
_refine_diff_density_min     -0.289
_refine_ls_extinction_method     none
_refine_ls_extinction_coef     ?
loop_
    _atom_type_symbol
    _atom_type_description
    _atom_type_scat_dispersion_real
    _atom_type_scat_dispersion_imag
    _atom_type_scat_source
    'C' 'C' 0.0033 0.0016
                         'International Tables Vol C Tables 4.2.6.8 and 6.1.1.4'
    'H' 'H' 0.0000 0.0000
                         'International Tables Vol C Tables 4.2.6.8 and 6.1.1.4'
    'N' 'N' 0.0061 0.0033
                         'International Tables Vol C Tables 4.2.6.8 and 6.1.1.4'
    'O' 'O' 0.0106 0.0060
                         'International Tables Vol C Tables 4.2.6.8 and 6.1.1.4'
_computing_data_collection     'SMART (Bruker, 2007)'
_computing_cell_refinement     'SAINT (Bruker, 2007)'
_computing_data_reduction     'SAINT (Bruker, 2007)'
_computing_structure_solution     'SHELXS97 (Sheldrick, 2008)'
_computing_structure_refinement     'SHELXL97 (Sheldrick, 2008)'
_computing_molecular_graphics     'SHELXTL (Sheldrick, 2008)'
_computing_publication_material     'SHELXTL (Sheldrick, 2008)'
loop_
    _atom_site_type_symbol
    _atom_site_label
    _atom_site_fract_x
    _atom_site_fract_y
    _atom_site_fract_z
    _atom_site_U_iso_or_equiv
    _atom_site_adp_type
    _atom_site_calc_flag
    _atom_site_refinement_flags
    _atom_site_occupancy
    _atom_site_disorder_assembly
    _atom_site_disorder_group
    N N1 0.7351(5) 0.6599(4) 0.8929(3) 0.0671(10) Uani d . 1 . .
    N N2 0.3808(5) 0.8488(4) 0.1943(3) 0.0604(9) Uani d . 1 . .
    O O1 0.9130(4) 0.7385(4) 0.8421(2) 0.0746(9) Uani d . 1 . .
    O O2 0.9643(4) 0.8104(4) 0.6764(2) 0.0797(9) Uani d . 1 . .
    C C1 0.8347(6) 0.7524(5) 0.7333(4) 0.0626(11) Uani d . 1 . .
    C C2 0.6035(5) 0.6855(5) 0.7140(3) 0.0492(9) Uani d . 1 . .
    C C3 0.5624(5) 0.6321(4) 0.8187(3) 0.0503(9) Uani d . 1 . .
    C C4 0.3517(5) 0.5490(5) 0.8451(3) 0.0634(11) Uani d . 1 . .
    H H4A 0.3722 0.5237 0.9195 0.095 Uiso calc R 1 . .
    H H4B 0.2895 0.4400 0.7907 0.095 Uiso calc R 1 . .
    H H4C 0.2568 0.6293 0.8423 0.095 Uiso calc R 1 . .
    C C5 0.4464(5) 0.6758(4) 0.6248(3) 0.0506(9) Uani d . 1 . .
    H H5 0.3094 0.6266 0.6373 0.061 Uiso calc R 1 . .
    C C6 0.4428(5) 0.7234(4) 0.5171(3) 0.0458(9) Uani d . 1 . .
    C C7 0.2412(5) 0.6921(5) 0.4469(3) 0.0546(10) Uani d . 1 . .
    H H7 0.1181 0.6420 0.4730 0.066 Uiso calc R 1 . .
    C C8 0.2192(5) 0.7323(5) 0.3417(3) 0.0563(10) Uani d . 1 . .
    H H8 0.0829 0.7086 0.2980 0.068 Uiso calc R 1 . .
    C C9 0.4013(5) 0.8091(4) 0.2993(3) 0.0496(9) Uani d . 1 . .
    C C10 0.6035(5) 0.8435(5) 0.3700(3) 0.0526(10) Uani d . 1 . .
    H H10 0.7264 0.8965 0.3448 0.063 Uiso calc R 1 . .
    C C11 0.6244(5) 0.8012(4) 0.4750(3) 0.0507(9) Uani d . 1 . .
    H H11 0.7605 0.8244 0.5187 0.061 Uiso calc R 1 . .
    C C12 0.5668(6) 0.9262(5) 0.1481(3) 0.0691(12) Uani d . 1 . .
    H H12A 0.6721 1.0058 0.2079 0.104 Uiso calc R 1 . .
    H H12B 0.5224 0.9911 0.0929 0.104 Uiso calc R 1 . .
    H H12C 0.6287 0.8329 0.1129 0.104 Uiso calc R 1 . .
    C C13 0.1725(6) 0.8003(6) 0.1198(3) 0.0751(12) Uani d . 1 . .
    H H13A 0.1191 0.6734 0.1050 0.113 Uiso calc R 1 . .
    H H13B 0.1886 0.8376 0.0499 0.113 Uiso calc R 1 . .
    H H13C 0.0725 0.8581 0.1555 0.113 Uiso calc R 1 . .
loop_
    _atom_site_aniso_label
    _atom_site_aniso_U_11
    _atom_site_aniso_U_22
    _atom_site_aniso_U_33
    _atom_site_aniso_U_12
    _atom_site_aniso_U_13
    _atom_site_aniso_U_23
    N1 0.0601(19) 0.091(3) 0.058(2) 0.0251(18) 0.0110(18) 0.027(2)
    N2 0.057(2) 0.066(2) 0.057(2) 0.0083(16) 0.0014(17) 0.0214(18)
    O1 0.0534(16) 0.105(2) 0.0670(19) 0.0177(15) 0.0012(14) 0.0282(17)
    O2 0.0470(15) 0.116(2) 0.075(2) 0.0066(15) 0.0082(14) 0.0298(18)
    C1 0.053(2) 0.076(3) 0.058(3) 0.018(2) 0.003(2) 0.012(2)
    C2 0.0429(19) 0.056(2) 0.050(2) 0.0151(16) 0.0067(17) 0.0117(19)
    C3 0.051(2) 0.059(2) 0.045(2) 0.0233(18) 0.0035(18) 0.0117(19)
    C4 0.067(2) 0.077(3) 0.055(3) 0.020(2) 0.013(2) 0.027(2)
    C5 0.0423(18) 0.049(2) 0.063(3) 0.0112(16) 0.0113(18) 0.016(2)
    C6 0.046(2) 0.046(2) 0.048(2) 0.0124(16) 0.0067(17) 0.0134(18)
    C7 0.044(2) 0.061(3) 0.060(3) 0.0079(17) 0.0069(18) 0.021(2)
    C8 0.046(2) 0.058(2) 0.062(3) 0.0066(18) 0.0001(18) 0.016(2)
    C9 0.051(2) 0.047(2) 0.052(2) 0.0118(17) 0.0030(18) 0.0161(19)
    C10 0.0437(19) 0.059(2) 0.055(2) 0.0097(17) 0.0045(18) 0.016(2)
    C11 0.0435(19) 0.055(2) 0.054(2) 0.0119(17) 0.0021(17) 0.0155(19)
    C12 0.075(3) 0.077(3) 0.060(3) 0.016(2) 0.015(2) 0.027(2)
    C13 0.071(3) 0.096(3) 0.059(3) 0.018(2) -0.002(2) 0.029(2)
_geom_special_details
;
All e.s.d.'s (except the e.s.d. in the dihedral angle between two l.s. planes)
are estimated using the full covariance matrix. The cell e.s.d.'s are taken
into account individually in the estimation of e.s.d.'s in distances, angles
and torsion angles; correlations between e.s.d.'s in cell parameters are only
used when they are defined by crystal symmetry. An approximate (isotropic)
treatment of cell e.s.d.'s is used for estimating e.s.d.'s involving l.s.
planes.
;
loop_
    _geom_bond_atom_site_label_1
    _geom_bond_atom_site_label_2
    _geom_bond_site_symmetry_2
    _geom_bond_distance
    _geom_bond_publ_flag
    N1 C3 . 1.294(4) ?
    N1 O1 . 1.451(3) ?
    N2 C9 . 1.367(4) ?
    N2 C12 . 1.455(4) ?
    N2 C13 . 1.457(4) ?
    O1 C1 . 1.388(4) ?
    O2 C1 . 1.220(4) ?
    C1 C2 . 1.446(5) ?
    C2 C5 . 1.365(5) ?
    C2 C3 . 1.451(4) ?
    C3 C4 . 1.481(4) ?
    C4 H4A . 0.9600 ?
    C4 H4B . 0.9600 ?
    C4 H4C . 0.9600 ?
    C5 C6 . 1.426(4) ?
    C5 H5 . 0.9300 ?
    C6 C11 . 1.405(4) ?
    C6 C7 . 1.409(5) ?
    C7 C8 . 1.371(5) ?
    C7 H7 . 0.9300 ?
    C8 C9 . 1.407(4) ?
    C8 H8 . 0.9300 ?
    C9 C10 . 1.412(5) ?
    C10 C11 . 1.375(4) ?
    C10 H10 . 0.9300 ?
    C11 H11 . 0.9300 ?
    C12 H12A . 0.9600 ?
    C12 H12B . 0.9600 ?
    C12 H12C . 0.9600 ?
    C13 H13A . 0.9600 ?
    C13 H13B . 0.9600 ?
    C13 H13C . 0.9600 ?
loop_
    _geom_angle_atom_site_label_1
    _geom_angle_atom_site_label_2
    _geom_angle_atom_site_label_3
    _geom_angle_site_symmetry_1
    _geom_angle_site_symmetry_3
    _geom_angle
    _geom_angle_publ_flag
    C3 N1 O1 . . 106.5(3) ?
    C9 N2 C12 . . 121.9(3) ?
    C9 N2 C13 . . 120.9(3) ?
    C12 N2 C13 . . 117.0(3) ?
    C1 O1 N1 . . 109.2(3) ?
    O2 C1 O1 . . 118.0(3) ?
    O2 C1 C2 . . 134.7(4) ?
    O1 C1 C2 . . 107.3(3) ?
    C5 C2 C1 . . 132.2(3) ?
    C5 C2 C3 . . 124.2(3) ?
    C1 C2 C3 . . 103.6(3) ?
    N1 C3 C2 . . 113.3(3) ?
    N1 C3 C4 . . 119.5(3) ?
    C2 C3 C4 . . 127.1(3) ?
    C3 C4 H4A . . 109.5 ?
    C3 C4 H4B . . 109.5 ?
    H4A C4 H4B . . 109.5 ?
    C3 C4 H4C . . 109.5 ?
    H4A C4 H4C . . 109.5 ?
    H4B C4 H4C . . 109.5 ?
    C2 C5 C6 . . 135.0(3) ?
    C2 C5 H5 . . 112.5 ?
    C6 C5 H5 . . 112.5 ?
    C11 C6 C7 . . 116.8(3) ?
    C11 C6 C5 . . 125.4(3) ?
    C7 C6 C5 . . 117.8(3) ?
    C8 C7 C6 . . 122.7(3) ?
    C8 C7 H7 . . 118.7 ?
    C6 C7 H7 . . 118.7 ?
    C7 C8 C9 . . 120.4(3) ?
    C7 C8 H8 . . 119.8 ?
    C9 C8 H8 . . 119.8 ?
    N2 C9 C8 . . 120.8(3) ?
    N2 C9 C10 . . 122.0(3) ?
    C8 C9 C10 . . 117.2(3) ?
    C11 C10 C9 . . 122.0(3) ?
    C11 C10 H10 . . 119.0 ?
    C9 C10 H10 . . 119.0 ?
    C10 C11 C6 . . 120.9(3) ?
    C10 C11 H11 . . 119.5 ?
    C6 C11 H11 . . 119.5 ?
    N2 C12 H12A . . 109.5 ?
    N2 C12 H12B . . 109.5 ?
    H12A C12 H12B . . 109.5 ?
    N2 C12 H12C . . 109.5 ?
    H12A C12 H12C . . 109.5 ?
    H12B C12 H12C . . 109.5 ?
    N2 C13 H13A . . 109.5 ?
    N2 C13 H13B . . 109.5 ?
    H13A C13 H13B . . 109.5 ?
    N2 C13 H13C . . 109.5 ?
    H13A C13 H13C . . 109.5 ?
    H13B C13 H13C . . 109.5 ?
loop_
    _geom_torsion_atom_site_label_1
    _geom_torsion_atom_site_label_2
    _geom_torsion_atom_site_label_3
    _geom_torsion_atom_site_label_4
    _geom_torsion_site_symmetry_1
    _geom_torsion_site_symmetry_2
    _geom_torsion_site_symmetry_3
    _geom_torsion_site_symmetry_4
    _geom_torsion
    _geom_torsion_publ_flag
    C3 N1 O1 C1 . . . . -0.9(4) ?
    N1 O1 C1 O2 . . . . -177.5(3) ?
    N1 O1 C1 C2 . . . . 1.1(4) ?
    O2 C1 C2 C5 . . . . -5.2(8) ?
    O1 C1 C2 C5 . . . . 176.5(4) ?
    O2 C1 C2 C3 . . . . 177.5(4) ?
    O1 C1 C2 C3 . . . . -0.9(4) ?
    O1 N1 C3 C2 . . . . 0.4(4) ?
    O1 N1 C3 C4 . . . . 178.9(3) ?
    C5 C2 C3 N1 . . . . -177.3(3) ?
    C1 C2 C3 N1 . . . . 0.3(4) ?
    C5 C2 C3 C4 . . . . 4.2(6) ?
    C1 C2 C3 C4 . . . . -178.2(3) ?
    C1 C2 C5 C6 . . . . 0.8(7) ?
    C3 C2 C5 C6 . . . . 177.6(3) ?
    C2 C5 C6 C11 . . . . -0.4(6) ?
    C2 C5 C6 C7 . . . . -179.7(4) ?
    C11 C6 C7 C8 . . . . 0.8(5) ?
    C5 C6 C7 C8 . . . . -179.8(3) ?
    C6 C7 C8 C9 . . . . -0.4(5) ?
    C12 N2 C9 C8 . . . . -179.2(3) ?
    C13 N2 C9 C8 . . . . -4.7(5) ?
    C12 N2 C9 C10 . . . . 1.1(5) ?
    C13 N2 C9 C10 . . . . 175.6(3) ?
    C7 C8 C9 N2 . . . . 179.7(3) ?
    C7 C8 C9 C10 . . . . -0.6(5) ?
    N2 C9 C10 C11 . . . . -179.0(3) ?
    C8 C9 C10 C11 . . . . 1.3(5) ?
    C9 C10 C11 C6 . . . . -0.9(5) ?
    C7 C6 C11 C10 . . . . -0.1(5) ?
    C5 C6 C11 C10 . . . . -179.5(3) ?
data_global
_journal_date_recd_electronic     2009-10-22
_journal_date_accepted     2009-11-08
_journal_name_full     'Acta Crystallographica, Section E'
_journal_year     2009
_journal_volume     65
_journal_issue     12
_journal_page_first     o3074
_journal_page_last     o3074
_journal_paper_category     QO
_journal_coeditor_code     SU2156
_publ_contact_author_name     'Prof Qingfang Cheng'
_publ_contact_author_address
; Huaihai Institute of Technology
  Lianyungang 222005
  People's Republic of China
;
_publ_contact_author_email     cheng_qingfang@yahoo.com.cn
_publ_contact_author_fax     (+86)-518-85895409
_publ_contact_author_phone     (+86)-518-85862107
_publ_section_title
;
(<i>Z</i>)-4-[4-(Dimethylamino)benzylidene]-3-methylisoxazol-5(4<i>H</i>)-one
;
loop_
    _publ_author_name
    _publ_author_address
    'Qingfang Cheng'
; Huaihai Institute of Technology
  Lianyungang 222005
  People's Republic of China
;
    'Qi-fa Wang'
;
  Huaihai Institute of Technology
  Lianyungang 222005
  People's Republic of China
;
    'Li-sha Liu'
; Huaihai Institute of Technology
  Lianyungang 222005
  People's Republic of China
;
    'Jun-lei Zhang'
; Huaihai Institute of Technology
  Lianyungang 222005
  People's Republic of China
;
