# Supplementary material for: (Z)-4-[4-(Dimethyl­amino)benzyl­idene]-3-methyl­isoxazol-5(4H)-one
Source: Acta Crystallogr Sect E Struct Rep Online. 2009 Nov 14;65(Pt 12):o3074. doi: 10.1107/S160053680904714X (PMC2972139; doi:10.1107/S160053680904714X)
Supplement: Supplementary file 2 [file e-65-o3074-Isup2.hkl]

# 
# h,k,l, Fc-squared, Fo-squared, sigma(Fo-squared) and status flag 
# 
data_I
_shelx_title ' 081111a                in P-1' 
_shelx_refln_list_code          4 
_shelx_F_calc_maximum      135.59 
_exptl_crystal_F_000       244.00 
_reflns_d_resolution_high  0.8404 
 
loop_ 
 _symmetry_equiv_pos_as_xyz 
 'x, y, z' 
 '-x, -y, -z' 
 
_cell_length_a     6.4201 
_cell_length_b     7.8239 
_cell_length_c    12.1901 
_cell_angle_alpha 100.272 
_cell_angle_beta   97.319 
_cell_angle_gamma 101.461 
 
_shelx_F_squared_multiplier     1.000 
 
loop_ 
 _refln_index_h 
 _refln_index_k 
 _refln_index_l 
 _refln_F_squared_calc 
 _refln_F_squared_meas 
 _refln_F_squared_sigma 
 _refln_observed_status 
   1   0   0     2377.72     2148.94     37.49 o 
   2   0   0       45.79       38.02      6.68 o 
   3   0   0       16.89       16.65      1.57 o 
   4   0   0       95.66       90.85      5.55 o 
   5   0   0      183.83      173.18      6.55 o 
   6   0   0       72.03       73.26      4.77 o 
   7   0   0        0.44        2.25      2.96 o 
  -7   1   0        2.35        0.36      3.85 o 
  -6   1   0        7.77        6.87      3.90 o 
  -5   1   0       12.26       10.72      4.24 o 
  -4   1   0       64.33       68.06     12.62 o 
  -3   1   0      271.34      272.18     11.37 o 
  -2   1   0      281.16      267.25     10.31 o 
  -1   1   0        4.19        5.15      1.67 o 
   1   1   0        6.73        4.20      2.39 o 
   2   1   0       32.14       32.89      2.05 o 
   3   1   0      125.05      135.71      3.58 o 
   4   1   0      226.69      216.53      4.74 o 
   5   1   0       19.15       18.83      2.66 o 
   6   1   0        1.41        3.36      2.41 o 
   7   1   0        0.26        2.02      2.25 o 
  -7   2   0        3.11       12.70      4.84 o 
  -6   2   0       46.88       43.10      5.99 o 
  -5   2   0       25.74       23.06      4.84 o 
  -4   2   0       23.08       24.73      3.70 o 
  -3   2   0      109.00       90.16      5.31 o 
  -2   2   0        3.86        3.44      2.86 o 
  -1   2   0       31.27       27.41      2.24 o 
   0   2   0     6497.15     6263.37     31.27 o 
   1   2   0       62.66       55.95      2.78 o 
   2   2   0        3.84        6.32      1.13 o 
   3   2   0        9.18       10.58      1.40 o 
   4   2   0        1.16        0.39      1.81 o 
   5   2   0       83.15       85.88      5.18 o 
   6   2   0       11.16        8.54      2.45 o 
  -7   3   0       11.36        8.49      4.58 o 
  -6   3   0       72.87       64.60      6.72 o 
  -5   3   0        6.00        8.28      3.59 o 
  -4   3   0        0.02       -0.21      3.54 o 
  -3   3   0      408.76      387.62     11.24 o 
  -2   3   0      227.95      246.56     22.62 o 
  -1   3   0       18.68       16.38      1.80 o 
   0   3   0        3.53        2.46      1.61 o 
   1   3   0       32.48       31.59      2.39 o 
   2   3   0        6.83        8.20      2.08 o 
   3   3   0       32.57       27.85      4.48 o 
   4   3   0      299.09      288.21     15.72 o 
   5   3   0       85.24       95.50      5.43 o 
   6   3   0        1.21        5.73      3.18 o 
  -7   4   0       16.46       14.26      4.01 o 
  -6   4   0        4.65        3.18      2.97 o 
  -5   4   0       44.62       42.22      5.73 o 
  -4   4   0        1.37        3.38      3.02 o 
  -3   4   0       11.80       14.03      2.42 o 
  -2   4   0       75.33       76.72      3.49 o 
  -1   4   0      289.41      296.07      6.05 o 
   0   4   0        5.52        3.71      1.79 o 
   1   4   0       65.48       67.60      3.57 o 
   2   4   0        4.92        4.48      2.39 o 
   3   4   0       35.29       30.88      3.21 o 
   4   4   0        0.39        2.98      2.65 o 
   5   4   0        9.24       10.31      3.80 o 
  -7   5   0        0.11       -0.42      2.60 o 
  -6   5   0        5.29        4.42      3.23 o 
  -5   5   0        0.50       -0.47      2.97 o 
  -4   5   0       13.29       11.40      4.79 o 
  -3   5   0       55.27       63.73      3.91 o 
  -2   5   0       89.12       82.50      3.75 o 
  -1   5   0        0.70        2.28      2.37 o 
   0   5   0        2.30        0.96      1.72 o 
   1   5   0       19.21       20.32      3.06 o 
   2   5   0        6.80        8.22      2.43 o 
   3   5   0        1.70        0.03      2.24 o 
   4   5   0       11.64       18.01      4.63 o 
   5   5   0        3.54        5.88      4.48 o 
  -6   6   0       10.78        8.80      4.06 o 
  -5   6   0       48.04       53.72      6.77 o 
  -4   6   0       11.74        9.06      5.10 o 
  -3   6   0       39.68       30.30      4.79 o 
  -2   6   0       13.58       14.81      2.52 o 
  -1   6   0        4.23        5.08      2.52 o 
   0   6   0       42.23       40.44      3.70 o 
   1   6   0       91.52       87.69      4.96 o 
   2   6   0       15.35       15.87      2.98 o 
   3   6   0        6.46        7.91      4.48 o 
   4   6   0        0.13        0.21      3.23 o 
  -6   7   0        1.88        0.62      4.53 o 
  -5   7   0        0.07        0.68      3.44 o 
  -4   7   0        1.67        0.00      3.18 o 
  -3   7   0        1.30        0.73      4.58 o 
  -2   7   0        3.51        5.57      4.06 o 
  -1   7   0        2.80        2.32      2.58 o 
   0   7   0        1.06       -1.42      2.37 o 
   1   7   0        0.73        3.14      2.46 o 
   2   7   0        0.12       -1.56      3.75 o 
   3   7   0        0.47        3.28      4.27 o 
  -5   8   0       12.37        2.45      4.53 o 
  -4   8   0        6.92        3.23      3.90 o 
  -3   8   0        3.47        3.75      3.54 o 
  -2   8   0        0.31        2.50      3.18 o 
  -1   8   0        1.68        9.89      4.58 o 
   0   8   0       11.29       11.61      4.22 o 
   1   8   0       14.58       16.55      5.21 o 
   2   8   0        1.25        2.55      3.02 o 
  -3   9   0        0.45        2.19      4.63 o 
  -2   9   0        0.00        2.76      4.27 o 
  -1   9   0        1.27        3.49      4.16 o 
   2  -9   1        0.14        1.46      4.01 o 
   3  -9   1        0.03       -1.82      4.06 o 
  -2  -8   1        0.87        0.16      3.28 o 
  -1  -8   1        0.09       -2.92      4.16 o 
   0  -8   1        0.38       -2.08      2.76 o 
   1  -8   1        0.11        3.80      3.80 o 
   2  -8   1        1.02       -0.78      3.75 o 
   3  -8   1        0.06        0.42      4.16 o 
   4  -8   1        0.41       -2.13      4.53 o 
   5  -8   1        1.17       -0.10      3.80 o 
  -3  -7   1        9.00       14.42      4.22 o 
  -2  -7   1        0.00       -3.07      4.42 o 
  -1  -7   1        3.73        3.85      4.16 o 
   0  -7   1       11.04        9.80      2.85 o 
   1  -7   1        0.00       -0.30      2.04 o 
   2  -7   1        0.11        2.60      2.66 o 
   3  -7   1        4.90        4.89      3.64 o 
   4  -7   1        1.34        0.00      3.49 o 
   5  -7   1        1.02        2.65      4.11 o 
   6  -7   1        0.49        0.05      3.59 o 
  -4  -6   1        5.93        5.88      4.84 o 
  -2  -6   1       34.18       29.10      5.00 o 
  -1  -6   1       44.09       44.12      3.61 o 
   0  -6   1        8.77        9.57      4.06 o 
   1  -6   1        0.06        0.24      2.13 o 
   2  -6   1        0.35       -1.24      2.04 o 
   3  -6   1        8.13        3.85      5.23 o 
   4  -6   1       51.27       52.94      6.56 o 
   5  -6   1       12.69        7.55      5.00 o 
   6  -6   1        0.46        2.65      3.64 o 
  -5  -5   1        0.88        2.60      4.48 o 
  -4  -5   1        4.55        6.61      4.74 o 
  -3  -5   1        2.12        0.62      4.48 o 
  -2  -5   1        9.26       12.88      3.05 o 
  -1  -5   1        0.47        0.30      2.04 o 
   0  -5   1       24.38       28.09      2.95 o 
   1  -5   1        2.77        2.32      1.66 o 
   2  -5   1        0.03       -1.53      2.00 o 
   3  -5   1       14.80       14.98      2.72 o 
   4  -5   1        6.46        9.58      4.58 o 
   5  -5   1        1.87       -0.05      3.07 o 
   6  -5   1       17.27       20.72      4.69 o 
   7  -5   1       11.96        7.44      4.27 o 
  -6  -4   1        2.28       10.36      4.11 o 
  -5  -4   1        1.93        2.76      3.12 o 
  -4  -4   1       25.33       28.53      4.89 o 
  -3  -4   1       10.92        9.06      2.48 o 
  -2  -4   1      254.96      285.67     12.21 o 
  -1  -4   1      366.12      380.38     15.46 o 
   0  -4   1       21.11       19.94      2.19 o 
   1  -4   1       48.29       41.05      2.59 o 
   2  -4   1      307.75      314.53     12.23 o 
   3  -4   1       27.74       24.57      3.80 o 
   4  -4   1      203.49      212.35     10.15 o 
   5  -4   1       40.86       48.36      6.66 o 
   6  -4   1        7.42        3.12      4.27 o 
   7  -4   1        0.03        4.22      3.54 o 
  -6  -3   1        0.33        2.34      4.06 o 
  -5  -3   1       10.58       10.72      3.70 o 
  -4  -3   1        0.09        1.22      2.65 o 
  -3  -3   1        3.64        4.38      1.48 o 
  -2  -3   1       60.16       61.65      4.84 o 
  -1  -3   1        9.94       11.02      1.72 o 
   0  -3   1       65.21       61.88      2.87 o 
   1  -3   1      318.01      306.87      8.41 o 
   2  -3   1       21.44       16.19      3.23 o 
   3  -3   1      198.70      213.65      8.75 o 
   4  -3   1        4.46        4.79      2.92 o 
   5  -3   1        2.18        1.61      3.07 o 
   6  -3   1        0.23        0.57      3.85 o 
   7  -3   1        6.47        6.09      3.18 o 
  -6  -2   1        1.38        2.55      3.85 o 
  -5  -2   1       10.94       10.29      2.27 o 
  -4  -2   1       55.33       52.86      3.85 o 
  -3  -2   1       27.96       27.20      1.93 o 
  -2  -2   1       62.66       57.73      2.13 o 
  -1  -2   1        6.80        8.62      2.00 o 
   0  -2   1      408.59      384.24      5.05 o 
   1  -2   1     1174.50     1034.18     53.80 o 
   2  -2   1      163.17      165.39      6.25 o 
   3  -2   1       93.36       93.81      5.73 o 
   4  -2   1      212.83      201.20      9.21 o 
   5  -2   1       13.92       16.40      4.63 o 
   6  -2   1       38.98       40.87      5.78 o 
   7  -2   1        3.20        2.03      2.97 o 
  -7  -1   1       10.57       18.74      4.27 o 
  -6  -1   1       45.28       46.03      3.90 o 
  -5  -1   1      305.76      319.65      8.54 o 
  -4  -1   1      167.85      156.30      4.15 o 
  -3  -1   1        5.26        6.56      1.54 o 
  -2  -1   1      348.89      356.79      4.45 o 
  -1  -1   1       87.17       77.18      5.36 o 
   0  -1   1      115.13      121.79      5.18 o 
   1  -1   1      754.57      708.56      9.89 o 
   2  -1   1      468.47      493.04     10.36 o 
   3  -1   1      161.52      171.32      7.29 o 
   4  -1   1       14.65       14.21      3.28 o 
   5  -1   1       83.68       70.75      6.04 o 
   6  -1   1       59.66       57.21      6.19 o 
   7  -1   1        1.37        3.18      3.07 o 
  -7   0   1        1.89        3.89      2.49 o 
  -6   0   1       53.78       56.32      4.31 o 
  -5   0   1       13.22       12.86      1.93 o 
  -4   0   1       13.73       12.29      2.00 o 
  -3   0   1       70.54       82.58      2.78 o 
  -2   0   1      301.87      274.10      7.17 o 
  -1   0   1     3472.07     3235.35     36.17 o 
   1   0   1      672.37      593.72     17.02 o 
   2   0   1      889.20      858.51     27.51 o 
   3   0   1      122.85      140.34      4.80 o 
   4   0   1        1.76        3.28      1.77 o 
   5   0   1       97.27       86.15      4.69 o 
   6   0   1        4.64        3.09      2.61 o 
   7   0   1        2.13       -0.47      3.33 o 
  -7   1   1        0.05       -0.78      2.76 o 
  -6   1   1       18.36       21.48      3.62 o 
  -5   1   1      170.62      160.74      4.79 o 
  -4   1   1        1.58       -0.51      1.62 o 
  -3   1   1      171.65      181.72      7.87 o 
  -2   1   1       93.05       87.68      3.65 o 
  -1   1   1       77.31       74.77      2.39 o 
   0   1   1      283.45      288.62      7.67 o 
   1   1   1      750.05      739.00     28.37 o 
   2   1   1      200.73      153.85     21.79 o 
   3   1   1       17.69       15.17      2.24 o 
   4   1   1        1.94       -0.39      1.81 o 
   5   1   1        3.61        3.30      2.10 o 
   6   1   1        6.79        6.20      2.75 o 
   7   1   1        5.55        7.70      2.76 o 
  -7   2   1       14.73       14.63      4.27 o 
  -6   2   1      123.25      115.67      8.23 o 
  -5   2   1       47.84       50.61      4.02 o 
  -4   2   1       44.04       42.50      3.36 o 
  -3   2   1       36.55       38.32      2.92 o 
  -2   2   1       58.85       48.39      3.57 o 
  -1   2   1    18385.13    16076.25     99.35 o 
   0   2   1     6019.66     5855.22     60.39 o 
   1   2   1        1.86        1.99      1.45 o 
   2   2   1       73.09       75.78     12.05 o 
   3   2   1      133.62      121.68      9.58 o 
   4   2   1      100.54      113.49      6.46 o 
   5   2   1      152.02      161.00      9.53 o 
   6   2   1        0.86        1.07      2.06 o 
  -7   3   1        2.08       -1.61      2.86 o 
  -6   3   1        1.30       -2.24      3.59 o 
  -5   3   1       16.84       21.40      4.89 o 
  -4   3   1       25.36       28.32      3.80 o 
  -3   3   1        0.69        1.20      2.92 o 
  -2   3   1       53.68       48.01      3.38 o 
  -1   3   1       65.82       68.93      2.81 o 
   0   3   1       42.84       40.46      2.37 o 
   1   3   1       66.90       76.65      9.06 o 
   2   3   1      145.53      138.14      6.35 o 
   3   3   1       67.19       68.69      4.22 o 
   4   3   1       17.04       19.60      3.07 o 
   5   3   1        2.36        0.17      2.78 o 
   6   3   1        0.07       -1.20      2.60 o 
  -7   4   1        7.91        3.96      3.23 o 
  -6   4   1       39.83       42.01      6.04 o 
  -5   4   1        6.04        3.80      3.90 o 
  -4   4   1        0.80        0.47      2.92 o 
  -3   4   1       31.34       33.41      3.49 o 
  -2   4   1       33.14       24.25      2.81 o 
  -1   4   1     1649.38     1624.87     30.79 o 
   0   4   1      200.59      224.32      8.85 o 
   1   4   1        8.22        7.70      2.04 o 
   2   4   1        7.90        8.01      2.47 o 
   3   4   1        0.39        0.82      2.00 o 
   4   4   1       39.73       40.63      3.83 o 
   5   4   1       28.66       26.89      5.67 o 
  -7   5   1       19.32       14.94      4.53 o 
  -6   5   1        8.81        6.09      3.49 o 
  -5   5   1        3.61        6.14      3.59 o 
  -4   5   1       50.07       50.65      5.93 o 
  -3   5   1        0.55        3.49      4.01 o 
  -2   5   1        4.65        7.09      2.04 o 
  -1   5   1       12.55       12.75      2.21 o 
   0   5   1        0.00        0.81      2.34 o 
   1   5   1        9.49        8.44      2.74 o 
   2   5   1        0.04       -0.62      2.73 o 
   3   5   1      113.80      118.26      8.54 o 
   4   5   1       67.65       73.34      5.15 o 
   5   5   1        1.29        8.64      4.69 o 
  -6   6   1        3.65        1.87      3.23 o 
  -5   6   1        1.94        1.72      3.54 o 
  -4   6   1        0.19        2.34      4.27 o 
  -3   6   1        2.60        1.04      3.75 o 
  -2   6   1       81.35       80.01      7.34 o 
  -1   6   1        3.66        2.65      2.22 o 
   0   6   1        5.19        4.83      2.48 o 
   1   6   1        1.23       -0.46      2.53 o 
   2   6   1       11.39       11.62      2.78 o 
   3   6   1        3.52        4.76      3.05 o 
   4   6   1        4.62        8.54      4.42 o 
  -6   7   1        1.26       -2.81      2.81 o 
  -5   7   1        0.50        1.30      3.07 o 
  -4   7   1       12.12        3.96      3.85 o 
  -3   7   1        4.93        0.36      4.22 o 
  -2   7   1        3.46        3.44      4.06 o 
  -1   7   1        1.55        0.21      3.75 o 
   0   7   1        3.95        4.05      2.25 o 
   1   7   1        4.12        6.60      2.89 o 
   2   7   1        1.12        2.22      2.76 o 
   3   7   1        8.03       11.30      4.58 o 
  -4   8   1        4.06        5.05      4.53 o 
  -3   8   1        2.32        1.67      4.16 o 
  -2   8   1        1.39       -1.15      3.85 o 
  -1   8   1        3.09        5.05      4.32 o 
   0   8   1       18.09       13.43      4.48 o 
   1   8   1        8.54        4.89      4.37 o 
  -2   9   1        0.00        0.52      4.32 o 
   2  -9   2        0.05        0.62      3.02 o 
   3  -9   2        0.47       -0.31      4.63 o 
  -2  -8   2        0.02       -5.57      4.37 o 
  -1  -8   2        0.07        2.08      4.48 o 
   0  -8   2        0.09        0.52      4.37 o 
   1  -8   2        4.86        3.59      2.76 o 
   2  -8   2       30.04       26.50      5.15 o 
   3  -8   2       11.38        8.23      4.27 o 
   4  -8   2        0.78        1.56      3.85 o 
   5  -8   2        0.00       -1.04      4.06 o 
  -3  -7   2        0.49       -3.12      4.69 o 
  -2  -7   2        0.33        0.42      4.95 o 
  -1  -7   2       16.82       17.13      5.05 o 
   0  -7   2        0.71       -0.74      1.97 o 
   1  -7   2        0.60       -0.09      1.93 o 
   2  -7   2        0.29       -1.90      2.41 o 
   3  -7   2        1.16        0.81      2.17 o 
   4  -7   2        0.00       -1.20      3.70 o 
   5  -7   2        0.34        0.57      5.26 o 
   6  -7   2        2.90        4.32      5.10 o 
  -4  -6   2        1.82       -2.71      4.16 o 
  -3  -6   2        4.51        9.53      5.52 o 
  -2  -6   2        3.28        5.41      3.85 o 
  -1  -6   2        1.51        2.88      2.35 o 
   0  -6   2        5.84        4.71      2.44 o 
   1  -6   2        7.02        5.72      2.64 o 
   2  -6   2        0.02        1.22      1.88 o 
   3  -6   2        2.23        5.74      3.05 o 
   4  -6   2       15.74       21.59      5.41 o 
   5  -6   2        4.03        3.64      4.74 o 
   6  -6   2        1.54       -0.36      4.27 o 
  -5  -5   2        3.24        9.53      4.79 o 
  -4  -5   2       35.12       39.93      5.62 o 
  -3  -5   2        2.48        0.83      5.15 o 
  -2  -5   2        2.32        5.06      2.73 o 
  -1  -5   2       87.97       90.54      4.21 o 
   0  -5   2        0.01        2.23      1.82 o 
   1  -5   2        3.90        4.54      1.99 o 
   2  -5   2        0.11        3.03      2.05 o 
   3  -5   2       12.80       14.70      3.12 o 
   4  -5   2        3.26        5.21      3.70 o 
   5  -5   2        4.20        0.78      4.27 o 
   6  -5   2        3.60        3.64      3.59 o 
  -6  -4   2        0.03        7.60      3.59 o 
  -5  -4   2        2.37        1.93      3.38 o 
  -4  -4   2       16.64       25.35      4.74 o 
  -3  -4   2       67.79       73.61      4.22 o 
  -2  -4   2       57.84       61.40      6.82 o 
  -1  -4   2       79.59       81.90      3.64 o 
   0  -4   2        4.07        2.51      1.60 o 
   1  -4   2       38.82       31.58      2.56 o 
   2  -4   2        0.83        0.24      1.73 o 
   3  -4   2      103.93      100.26      7.34 o 
   4  -4   2       75.96       94.17      7.55 o 
   5  -4   2        1.68        2.92      3.44 o 
   6  -4   2        3.77        2.19      3.33 o 
   7  -4   2        6.90        7.13      3.80 o 
  -6  -3   2        0.19       -0.26      2.76 o 
  -5  -3   2       20.23       22.02      5.26 o 
  -4  -3   2       27.71       33.83      3.51 o 
  -3  -3   2       14.88       15.75      1.79 o 
  -2  -3   2       15.63       14.10      2.81 o 
  -1  -3   2       53.33       55.65      2.73 o 
   0  -3   2       15.87       14.16      1.67 o 
   1  -3   2       38.16       47.21      2.76 o 
   2  -3   2       68.70       64.45      4.69 o 
   3  -3   2       20.08       22.33      3.70 o 
   4  -3   2        0.74        5.26      3.33 o 
   5  -3   2       25.98       29.31      5.93 o 
   6  -3   2       41.57       39.98      6.46 o 
   7  -3   2        0.36        2.19      3.96 o 
  -6  -2   2        3.71        2.76      3.75 o 
  -5  -2   2       17.69       16.60      2.72 o 
  -4  -2   2        5.50        5.83      1.55 o 
  -3  -2   2      463.08      502.57      6.31 o 
  -2  -2   2     1061.59     1053.60     17.02 o 
  -1  -2   2      377.61      339.69      5.86 o 
   0  -2   2      410.75      389.38      5.01 o 
   1  -2   2     1180.59     1286.04     15.98 o 
   2  -2   2      161.80      187.15      7.08 o 
   3  -2   2      441.65      518.19     13.12 o 
   4  -2   2      244.07      253.73     10.36 o 
   5  -2   2        0.93       -0.52      2.81 o 
   6  -2   2        2.44        2.13      3.75 o 
   7  -2   2        4.59        3.70      4.06 o 
  -7  -1   2        3.30        4.16      2.97 o 
  -6  -1   2       12.89       12.20      2.59 o 
  -5  -1   2       10.59       14.26      2.77 o 
  -4  -1   2        3.51        4.79      1.80 o 
  -3  -1   2       13.77       13.56      1.53 o 
  -2  -1   2       41.05       44.30      2.70 o 
  -1  -1   2       93.90       90.74      4.53 o 
   0  -1   2       54.98       56.52      4.14 o 
   1  -1   2      342.62      304.90      6.35 o 
   2  -1   2     1061.62      786.75     11.50 o 
   3  -1   2        2.95        2.29      2.34 o 
   4  -1   2        0.25        1.30      2.92 o 
   5  -1   2        2.35        3.23      3.80 o 
   6  -1   2       33.58       30.04      5.31 o 
   7  -1   2        9.62       14.89      4.16 o 
  -7   0   2        1.72        5.15      3.38 o 
  -6   0   2       26.52       27.22      4.59 o 
  -5   0   2       17.32       15.60      2.13 o 
  -4   0   2       32.73       32.33      2.36 o 
  -3   0   2       22.12       22.18      1.88 o 
  -2   0   2      109.59      110.88      4.26 o 
  -1   0   2       52.11       52.03      1.55 o 
   0   0   2     1459.49      747.61      8.43 o 
   1   0   2      134.88      137.23      5.15 o 
   2   0   2      141.51      104.29     10.13 o 
   3   0   2      182.66      179.35      5.10 o 
   4   0   2      100.20      100.20      4.70 o 
   5   0   2       19.96       15.92      3.07 o 
   6   0   2       19.70       32.67      3.84 o 
   7   0   2        0.19       -1.25      3.33 o 
  -7   1   2        3.51        0.73      3.59 o 
  -6   1   2      176.09      186.44      5.43 o 
  -5   1   2      130.98      127.00      4.35 o 
  -4   1   2       20.07       21.54      1.99 o 
  -3   1   2      173.39      173.21      6.84 o 
  -2   1   2        0.00        0.63      1.26 o 
  -1   1   2       16.38       17.44      2.60 o 
   0   1   2      235.27      241.16      7.69 o 
   1   1   2        0.25       -1.95      1.54 o 
   2   1   2      853.73      733.40     31.57 o 
   3   1   2       18.26       12.23      1.82 o 
   4   1   2       38.47       42.44      3.72 o 
   5   1   2      121.29      135.40     21.66 o 
   6   1   2        0.09       -0.02      2.00 o 
  -7   2   2        9.86        7.24      4.63 o 
  -6   2   2       28.11       24.01      3.38 o 
  -5   2   2        6.89        8.05      2.67 o 
  -4   2   2       26.98       25.62      2.70 o 
  -3   2   2        7.80        4.47      1.90 o 
  -2   2   2      173.47      184.77      4.97 o 
  -1   2   2      675.87      778.97     42.88 o 
   0   2   2      926.58      954.30     13.85 o 
   1   2   2      267.22      264.37     30.92 o 
   2   2   2       41.69       37.98      5.10 o 
   3   2   2        3.09        2.46      2.12 o 
   4   2   2       30.26       33.38      4.71 o 
   5   2   2        0.06       -0.22      1.90 o 
   6   2   2        6.47        8.20      2.49 o 
  -7   3   2        5.92        4.53      3.85 o 
  -6   3   2       76.47       75.33      6.92 o 
  -5   3   2       28.12       22.11      3.60 o 
  -4   3   2       46.26       45.94      5.83 o 
  -3   3   2       21.66       22.35      2.78 o 
  -2   3   2       17.50       14.37      1.26 o 
  -1   3   2      110.88      126.10      3.78 o 
   0   3   2       99.99      102.83      3.78 o 
   1   3   2        4.25        4.19      1.93 o 
   2   3   2       17.60       19.53      2.59 o 
   3   3   2       12.28       13.68      2.48 o 
   4   3   2        0.44        1.45      2.28 o 
   5   3   2       13.76       18.04      5.18 o 
   6   3   2        0.74       -0.41      2.44 o 
  -7   4   2       30.68       25.51      5.00 o 
  -5   4   2        9.71        7.13      3.33 o 
  -4   4   2        2.01       -1.41      2.71 o 
  -3   4   2        8.83        8.30      2.03 o 
  -2   4   2     1539.66     1582.88     13.59 o 
  -1   4   2     2289.44     2353.45     29.52 o 
   0   4   2        5.93       12.95      2.83 o 
   1   4   2       60.96       63.33      3.85 o 
   2   4   2       27.86       28.10      3.59 o 
   3   4   2       44.38       44.62      3.79 o 
   4   4   2      102.30      116.01      5.97 o 
   5   4   2        6.06        5.45      2.42 o 
  -7   5   2        0.06       -2.19      2.81 o 
  -6   5   2        2.27        1.30      3.96 o 
  -5   5   2        0.32       -0.21      2.86 o 
  -4   5   2       13.06        9.58      4.63 o 
  -3   5   2       14.55       13.80      3.85 o 
  -2   5   2        7.72       11.66      3.54 o 
  -1   5   2        8.64        6.70      2.13 o 
   0   5   2       15.93       20.29      3.17 o 
   1   5   2       11.49       16.52      6.06 o 
   2   5   2        0.81        1.35      2.11 o 
   3   5   2       14.30       18.02      3.19 o 
   4   5   2        1.17        5.06      2.61 o 
  -6   6   2        7.55        6.72      3.59 o 
  -5   6   2        0.26        3.33      4.27 o 
  -4   6   2        6.93        3.75      3.12 o 
  -3   6   2        0.00       -1.98      3.75 o 
  -2   6   2      211.13      189.34     10.26 o 
  -1   6   2      209.44      225.41     10.83 o 
   0   6   2        0.36       -2.01      2.15 o 
   1   6   2        2.60        0.06      2.04 o 
   2   6   2        0.02        2.05      2.79 o 
   3   6   2       10.49       15.48      3.15 o 
   4   6   2       21.91       30.04      5.78 o 
  -5   7   2        2.40        0.10      3.07 o 
  -4   7   2        2.69       -0.10      3.90 o 
  -3   7   2        1.41        1.15      4.11 o 
  -2   7   2        2.51        1.82      4.06 o 
  -1   7   2        0.21        2.50      3.12 o 
   0   7   2        2.17        7.29      4.11 o 
   1   7   2        0.02        2.83      2.42 o 
   2   7   2       17.53       21.37      4.63 o 
  -4   8   2        0.09       -1.61      3.07 o 
  -3   8   2       10.47        8.54      3.90 o 
  -2   8   2        0.04        3.49      4.42 o 
  -1   8   2        0.35        3.64      4.22 o 
   0   8   2        1.51       -0.10      3.33 o 
   1   8   2        1.48        0.62      3.07 o 
   0  -9   3        1.15       -2.03      4.89 o 
   3  -9   3        2.56       -3.23      4.42 o 
  -2  -8   3        1.81        2.34      4.27 o 
  -1  -8   3        0.04        1.51      3.59 o 
   0  -8   3        1.87       -2.65      4.16 o 
   1  -8   3        9.30        6.40      4.63 o 
   2  -8   3       18.91       13.15      3.36 o 
   3  -8   3        0.09        2.29      4.42 o 
   4  -8   3        5.81        8.54      5.83 o 
  -3  -7   3        1.94       -1.72      3.75 o 
  -2  -7   3        1.15        0.16      3.44 o 
  -1  -7   3       10.89       11.30      5.41 o 
   0  -7   3        1.41       -0.26      4.27 o 
   1  -7   3        1.92        4.41      2.50 o 
   2  -7   3        0.06       -0.67      2.60 o 
   3  -7   3        6.10        7.22      2.55 o 
   4  -7   3        4.20        0.94      5.31 o 
   5  -7   3        0.08       -0.99      3.80 o 
  -4  -6   3        3.11        6.35      5.10 o 
  -3  -6   3        0.70        0.16      3.70 o 
  -2  -6   3        0.00       -2.50      3.38 o 
  -1  -6   3        5.18        3.90      4.63 o 
   0  -6   3        8.75        9.45      2.31 o 
   1  -6   3       81.12       73.09      4.32 o 
   2  -6   3      159.63      161.89      6.34 o 
   3  -6   3        3.08        6.88      4.95 o 
   4  -6   3        2.11        4.76      3.03 o 
   5  -6   3        0.10        3.83      7.39 o 
   6  -6   3        5.26        7.03      4.06 o 
  -5  -5   3        0.53        1.77      3.54 o 
  -4  -5   3        0.21        0.78      4.84 o 
  -3  -5   3       31.98       34.67      6.82 o 
  -2  -5   3       66.48       68.72      6.40 o 
  -1  -5   3        9.19        7.84      1.92 o 
   0  -5   3        1.83        4.65      2.00 o 
   1  -5   3        4.48        5.70      2.30 o 
   2  -5   3        7.77       12.48      2.34 o 
   3  -5   3        0.74        0.82      2.04 o 
   4  -5   3        0.13        4.16      3.80 o 
   5  -5   3        0.27        1.09      4.79 o 
   6  -5   3       21.06       11.14      4.53 o 
  -6  -4   3        4.35        6.92      3.54 o 
  -5  -4   3        5.98        6.82      3.75 o 
  -4  -4   3       11.62       12.08      5.41 o 
  -3  -4   3        6.53        9.18      2.27 o 
  -2  -4   3       14.67       16.00      2.47 o 
  -1  -4   3       20.89       22.09      2.06 o 
   0  -4   3        1.59        0.13      1.39 o 
   1  -4   3        8.01        8.44      2.79 o 
   2  -4   3        8.12        6.63      1.96 o 
   3  -4   3      142.59      146.86      8.54 o 
   4  -4   3       13.46       21.45      4.58 o 
   5  -4   3        1.56        0.83      3.38 o 
   6  -4   3        1.57       -2.55      4.06 o 
   7  -4   3        0.13        2.65      3.07 o 
  -6  -3   3        7.80       12.08      4.37 o 
  -5  -3   3       22.52       25.40      5.47 o 
  -4  -3   3       53.31       48.93      6.66 o 
  -3  -3   3        8.43        8.26      1.66 o 
  -2  -3   3      460.61      483.71      6.84 o 
  -1  -3   3        2.71        4.52      1.41 o 
   0  -3   3        8.88        7.73      1.62 o 
   1  -3   3       47.02       41.57      2.52 o 
   2  -3   3       60.34       74.65      5.67 o 
   3  -3   3        7.81        5.99      3.07 o 
   4  -3   3       21.91       25.77      4.53 o 
   5  -3   3        2.20       -1.46      4.01 o 
   6  -3   3       42.35       45.39      6.56 o 
   7  -3   3        6.93        7.44      4.69 o 
  -6  -2   3        1.35        6.40      3.85 o 
  -5  -2   3       64.01       65.02      6.61 o 
  -4  -2   3       65.26       66.06      2.88 o 
  -3  -2   3       16.49       19.52      2.69 o 
  -2  -2   3      171.38      188.43      8.90 o 
  -1  -2   3        2.20        0.78      2.34 o 
   0  -2   3      306.99      325.74      7.96 o 
   1  -2   3      134.82      145.35      5.62 o 
   2  -2   3      216.76      266.28      9.06 o 
   3  -2   3      146.23      177.31      8.54 o 
   4  -2   3        0.24        2.08      3.85 o 
   5  -2   3        3.23        0.47      2.81 o 
   6  -2   3       11.37        6.25      3.28 o 
   7  -2   3        0.00       -3.18      3.33 o 
  -7  -1   3        0.63        4.01      2.97 o 
  -6  -1   3       21.36       26.19      4.84 o 
  -5  -1   3       21.02       20.66      2.31 o 
  -4  -1   3       11.35       10.34      1.88 o 
  -3  -1   3      117.52      112.42      5.12 o 
  -2  -1   3       72.64       74.69      2.20 o 
  -1  -1   3       71.38       59.19      3.44 o 
   0  -1   3       51.37       36.11      4.97 o 
   1  -1   3        1.54       -0.73      2.81 o 
   2  -1   3        0.00       -1.25      2.03 o 
   3  -1   3       60.96       66.84      4.69 o 
   4  -1   3       41.83       37.64      4.69 o 
   5  -1   3       48.70       41.18      4.79 o 
   6  -1   3        1.05        1.87      3.64 o 
   7  -1   3        0.83        0.52      2.39 o 
  -7   0   3        0.04        1.77      3.28 o 
  -6   0   3        0.01        1.68      2.25 o 
  -5   0   3       63.84       62.63      3.28 o 
  -4   0   3      265.88      268.60      5.20 o 
  -3   0   3      765.70      826.01     19.84 o 
  -2   0   3     1072.92     1038.64     21.45 o 
  -1   0   3      225.78      225.41      3.14 o 
   0   0   3     1099.33      917.99     10.88 o 
   1   0   3      481.59      395.49      8.02 o 
   2   0   3      513.66      550.51     11.77 o 
   3   0   3      637.20      779.70     39.49 o 
   4   0   3        0.68       -0.81      1.91 o 
   5   0   3        4.05        2.24      2.76 o 
   6   0   3        8.61        5.62      3.54 o 
  -7   1   3        5.38        6.83      2.65 o 
  -6   1   3       10.05       11.36      2.32 o 
  -5   1   3        0.87        0.75      1.68 o 
  -4   1   3        7.26        7.83      1.54 o 
  -3   1   3        0.76        1.16      1.31 o 
  -2   1   3       47.21       48.79      2.27 o 
  -1   1   3       10.45        9.24      1.04 o 
   0   1   3      439.61      477.34     37.22 o 
   1   1   3      391.69      324.16     45.08 o 
   2   1   3       43.18       28.52     11.04 o 
   3   1   3        6.04        8.82      2.01 o 
   4   1   3        0.51        1.93      3.80 o 
   5   1   3       32.65       33.28      4.58 o 
   6   1   3        0.04        1.52      1.62 o 
  -7   2   3        7.24        2.83      2.51 o 
  -6   2   3        0.82       -1.58      2.44 o 
  -5   2   3       29.42       29.03      5.00 o 
  -4   2   3        9.32       12.90      2.29 o 
  -3   2   3      117.44      132.49      4.83 o 
  -2   2   3       75.12       74.47      3.36 o 
  -1   2   3      101.22      120.81      5.36 o 
   0   2   3       12.54       12.41      1.58 o 
   1   2   3        1.25        0.59      1.03 o 
   2   2   3       10.14       14.16      2.76 o 
   3   2   3      192.76      143.53     32.74 o 
   4   2   3        5.23        2.24      1.89 o 
   5   2   3       26.69       30.77      4.01 o 
   6   2   3        0.35        5.26      2.86 o 
  -7   3   3       49.97       45.86      5.93 o 
  -6   3   3       53.77       56.04      4.49 o 
  -5   3   3       25.31       25.93      4.89 o 
  -4   3   3       36.92       36.03      3.27 o 
  -3   3   3       10.43       12.12      1.57 o 
  -2   3   3        1.05       -0.32      2.10 o 
  -1   3   3       23.52       22.83      1.81 o 
   0   3   3       94.84      105.53      6.02 o 
   1   3   3      385.04      420.37      9.92 o 
   2   3   3        8.54        6.77      2.38 o 
   3   3   3       14.91       16.87      2.73 o 
   4   3   3       69.27       79.78      6.87 o 
   5   3   3        1.84        2.52      2.74 o 
  -7   4   3       12.15       10.15      3.80 o 
  -6   4   3        0.05        1.20      3.75 o 
  -5   4   3       12.18        9.98      2.92 o 
  -4   4   3        0.26       -4.11      2.74 o 
  -3   4   3        0.81        4.94      6.38 o 
  -2   4   3      128.54      144.85      5.36 o 
  -1   4   3       61.40       62.10      2.75 o 
   0   4   3        0.20       -0.78      1.85 o 
   1   4   3        0.12        0.89      2.02 o 
   2   4   3        0.94        6.01      2.89 o 
   3   4   3        0.03       -0.56      1.85 o 
   4   4   3        3.12        3.30      4.32 o 
   5   4   3        5.65       11.40      2.92 o 
  -7   5   3       23.47       24.00      5.83 o 
  -6   5   3       21.03       15.20      4.95 o 
  -5   5   3        1.07       -1.35      2.71 o 
  -4   5   3        0.29       -0.26      2.81 o 
  -2   5   3        6.57        7.91      3.28 o 
  -1   5   3        0.44        0.71      1.89 o 
   0   5   3        5.54       11.05      3.12 o 
   1   5   3       24.97       25.23      3.12 o 
   2   5   3        3.41        2.94      2.10 o 
   3   5   3        2.53        3.20      3.05 o 
   4   5   3        8.60       13.36      3.88 o 
  -6   6   3        2.70       -2.45      2.34 o 
  -5   6   3        0.20       -0.31      2.60 o 
  -4   6   3        1.39        8.33      3.75 o 
  -3   6   3      113.68      103.75      8.43 o 
  -2   6   3      444.15      453.89     15.62 o 
  -1   6   3       36.61       36.18      5.31 o 
   0   6   3        8.06        6.61      3.59 o 
   1   6   3        0.19        3.49      3.83 o 
   2   6   3       14.45       22.49      5.21 o 
   3   6   3       31.04       43.88      5.13 o 
  -5   7   3        3.22        2.60      3.23 o 
  -4   7   3        0.15        0.62      3.85 o 
  -3   7   3        0.01        4.37      4.22 o 
  -2   7   3        0.06        2.60      4.16 o 
  -1   7   3        0.63        1.51      4.11 o 
   0   7   3        0.02        1.72      4.32 o 
   1   7   3        0.96        3.38      4.37 o 
   2   7   3        3.54        6.87      2.61 o 
  -4   8   3        0.79       -1.20      2.76 o 
  -3   8   3       27.06       14.21      4.42 o 
  -2   8   3       68.97       53.20      6.87 o 
  -1   8   3        4.11        2.65      3.38 o 
   0   8   3        0.35        4.48      4.79 o 
   0  -9   4        4.85        2.76      5.10 o 
   1  -9   4        0.29       -3.38      4.69 o 
  -2  -8   4        2.76       -0.52      3.75 o 
  -1  -8   4        0.60       -0.78      5.26 o 
   0  -8   4        0.03       -1.35      3.54 o 
   1  -8   4        0.44        0.21      4.42 o 
   2  -8   4        0.64        1.30      4.27 o 
   3  -8   4        0.62       -0.76      2.50 o 
   4  -8   4        0.18       -4.22      5.26 o 
  -3  -7   4       17.92       12.81      5.00 o 
  -2  -7   4       11.53       10.93      5.78 o 
  -1  -7   4        4.10        1.77      3.49 o 
   0  -7   4       24.86       26.03      4.95 o 
   1  -7   4        1.16        1.61      4.27 o 
   2  -7   4        8.09        4.20      2.80 o 
   3  -7   4        6.84        6.94      2.93 o 
   4  -7   4       20.36       21.82      3.62 o 
   5  -7   4        0.46        0.73      4.37 o 
  -4  -6   4        4.02        0.68      4.06 o 
  -3  -6   4        7.91        6.46      4.27 o 
  -2  -6   4        0.00       -4.69      4.89 o 
  -1  -6   4        7.23        6.72      5.41 o 
   0  -6   4       11.05       10.98      4.06 o 
   1  -6   4       69.48       71.03      4.27 o 
   2  -6   4        0.07        1.81      2.32 o 
   3  -6   4        5.96        4.75      3.19 o 
   4  -6   4       21.90       21.82      3.92 o 
   5  -6   4        7.52       17.18     11.04 o 
   6  -6   4        1.65        3.12      3.96 o 
  -5  -5   4        2.94        1.41      4.48 o 
  -4  -5   4        2.09        2.65      5.31 o 
  -3  -5   4        1.67        4.69      4.01 o 
  -2  -5   4       12.64       10.46      4.37 o 
  -1  -5   4       40.07       45.71      5.36 o 
   0  -5   4       36.36       35.90      2.97 o 
   1  -5   4        1.47        1.36      1.93 o 
   2  -5   4        0.01        0.52      2.39 o 
   3  -5   4       55.23       63.19      4.62 o 
   4  -5   4        4.37        2.13      4.06 o 
   5  -5   4        9.66       18.06      5.15 o 
   6  -5   4        0.15        0.16      3.59 o 
  -6  -4   4        2.74        8.43      4.79 o 
  -5  -4   4        0.61        3.02      4.42 o 
  -4  -4   4       11.32       11.66      5.67 o 
  -3  -4   4        7.20        9.16      4.11 o 
  -2  -4   4       83.00       75.22      6.72 o 
  -1  -4   4       18.90       16.14      1.71 o 
   0  -4   4       93.78       90.03      9.53 o 
   1  -4   4     1006.98     1014.22     12.42 o 
   2  -4   4        0.11       -0.07      1.93 o 
   3  -4   4        2.99        1.67      4.27 o 
   4  -4   4       17.01       23.48      5.00 o 
   5  -4   4       22.81       30.56      6.40 o 
   6  -4   4        7.17        7.18      4.84 o 
  -6  -3   4        0.13        5.26      3.23 o 
  -5  -3   4        6.45        8.80      3.64 o 
  -4  -3   4      104.86      118.80      5.28 o 
  -3  -3   4       36.68       37.89      3.48 o 
  -2  -3   4        0.04        1.79      1.28 o 
  -1  -3   4       80.63       85.95      3.51 o 
   0  -3   4        1.95        0.48      1.27 o 
   1  -3   4        0.09       -0.13      1.47 o 
   2  -3   4       60.84       71.89      5.78 o 
   3  -3   4       13.31       10.72      3.49 o 
   4  -3   4        7.78        5.93      4.32 o 
   5  -3   4       41.95       38.16      5.73 o 
   6  -3   4        3.37        2.34      3.12 o 
   7  -3   4        0.00        0.94      3.12 o 
  -6  -2   4        0.80        5.00      2.86 o 
  -5  -2   4        1.81        2.07      2.58 o 
  -4  -2   4        5.95        3.65      2.30 o 
  -3  -2   4       89.16       87.95      2.76 o 
  -2  -2   4        0.42        1.01      1.54 o 
  -1  -2   4      163.06      170.18      6.40 o 
   0  -2   4      112.68      109.28     15.51 o 
   1  -2   4      297.14      356.08      8.59 o 
   2  -2   4      469.61      522.56     12.96 o 
   3  -2   4       61.46       50.08      4.58 o 
   4  -2   4        0.05       -1.93      3.23 o 
   5  -2   4        2.30        1.15      3.02 o 
   6  -2   4        0.78       -2.60      3.07 o 
  -7  -1   4        3.29        9.27      3.64 o 
  -6  -1   4        0.14        0.21      2.34 o 
  -5  -1   4      117.73      114.82      5.01 o 
  -4  -1   4       42.63       35.65      2.44 o 
  -3  -1   4      492.38      536.58      6.39 o 
  -2  -1   4      118.55      138.54      5.35 o 
  -1  -1   4       26.26       27.15      1.49 o 
   0  -1   4       80.08       67.16     12.36 o 
   1  -1   4       59.94       43.68      3.33 o 
   2  -1   4       62.13       66.79      4.89 o 
   3  -1   4       15.88       20.77      3.85 o 
   4  -1   4        2.57        1.61      1.87 o 
   5  -1   4       68.18       47.79      5.67 o 
   6  -1   4       22.12       21.92      4.58 o 
  -6   0   4       34.60       34.53      3.72 o 
  -5   0   4        2.65        1.87      1.93 o 
  -4   0   4       31.26       38.85      2.80 o 
  -3   0   4        7.10        7.71      1.55 o 
  -2   0   4       33.96       31.47      1.68 o 
  -1   0   4       91.77       88.53      4.13 o 
   0   0   4      897.14      809.82     11.92 o 
   1   0   4      156.45      134.47      5.05 o 
   2   0   4       37.93       31.91      3.49 o 
   3   0   4        2.81        2.34      2.92 o 
   4   0   4        3.58        2.19      3.59 o 
   5   0   4        4.33        4.53      2.92 o 
   6   0   4        1.52       -0.42      2.39 o 
  -7   1   4        5.40        3.49      3.96 o 
  -6   1   4        0.07        0.37      2.46 o 
  -5   1   4       65.91       59.94      3.04 o 
  -4   1   4      105.42      100.00      3.22 o 
  -3   1   4       60.45       63.23      2.39 o 
  -2   1   4       25.71       27.87      1.50 o 
  -1   1   4        1.70        2.22      1.02 o 
   0   1   4       18.89       22.60      2.01 o 
   1   1   4       17.41       22.80      3.64 o 
   2   1   4       75.08       64.25     48.23 o 
   3   1   4        6.56        8.15      2.47 o 
   4   1   4       34.50       37.63      4.42 o 
   5   1   4        2.72        2.84      3.25 o 
   6   1   4        2.14        2.50      2.34 o 
  -7   2   4        1.58        2.03      2.75 o 
  -6   2   4       37.75       34.35      3.44 o 
  -5   2   4       26.72       24.94      3.06 o 
  -4   2   4      248.40      265.05      7.14 o 
  -3   2   4      332.23      330.33     12.70 o 
  -2   2   4        0.10        1.16      2.23 o 
  -1   2   4      140.74      147.25      4.54 o 
   0   2   4      126.97      154.22      4.10 o 
   1   2   4      294.13      319.95      5.61 o 
   2   2   4      423.29      547.04     32.95 o 
   3   2   4       23.82       26.44      3.59 o 
   4   2   4        0.11       -0.57      2.04 o 
   5   2   4        2.05        1.11      2.35 o 
   6   2   4        0.58        1.60      2.38 o 
  -7   3   4        1.01        0.84      2.51 o 
  -6   3   4        1.58        3.88      2.31 o 
  -5   3   4        9.44        7.93      2.87 o 
  -4   3   4        4.29        3.25      2.68 o 
  -3   3   4       14.79       12.14      2.68 o 
  -2   3   4        6.20        3.86      2.07 o 
  -1   3   4       29.36       33.73      3.23 o 
   0   3   4        7.82        7.59      1.54 o 
   1   3   4       46.50       50.49      3.23 o 
   2   3   4        8.27        7.96      2.64 o 
   3   3   4        1.96        0.29      2.34 o 
   4   3   4       18.12       18.32      4.53 o 
   5   3   4        3.76        6.22      3.13 o 
  -7   4   4        4.77        3.38      4.22 o 
  -6   4   4        7.54       10.55      5.00 o 
  -5   4   4        1.63        0.01      2.88 o 
  -4   4   4       35.19       36.35      3.84 o 
  -3   4   4       36.26       33.59      3.67 o 
  -2   4   4        3.11        2.94      2.27 o 
  -1   4   4        0.03       -0.01      1.59 o 
   0   4   4       10.98       10.66      2.89 o 
   1   4   4        1.94       -1.23      2.49 o 
   2   4   4       78.49      102.39      5.49 o 
   3   4   4       10.33        6.68      2.11 o 
   4   4   4        9.20       10.76      2.97 o 
   5   4   4        0.25      166.10    115.93 o 
  -6   5   4        9.11        8.17      4.32 o 
  -5   5   4       13.26       13.84      5.05 o 
  -4   5   4        5.71        3.94      3.02 o 
  -3   5   4        0.83       -2.73      2.40 o 
  -1   5   4       26.69       22.65      4.58 o 
   0   5   4       27.16       32.78      3.72 o 
   1   5   4       25.11       25.44      3.33 o 
   2   5   4        4.05        5.21      2.65 o 
   3   5   4       15.81       16.62      5.41 o 
   4   5   4        2.57        2.24      2.34 o 
  -6   6   4        2.87       -2.24      3.28 o 
  -5   6   4        0.81       -0.88      2.71 o 
  -4   6   4        0.01        0.36      3.80 o 
  -3   6   4        9.14        8.07      3.44 o 
  -2   6   4        0.16       -0.88      2.86 o 
  -1   6   4        5.16        2.39      4.27 o 
   0   6   4        0.17        2.24      3.44 o 
   1   6   4        0.30        2.65      4.37 o 
   2   6   4        0.54        0.34      2.37 o 
   3   6   4        0.62        5.90      2.62 o 
  -5   7   4        0.12       -0.88      2.50 o 
  -4   7   4        0.97       -0.26      2.71 o 
  -3   7   4        1.30       -0.31      2.86 o 
  -2   7   4        0.34        0.83      3.12 o 
  -1   7   4        1.76        0.62      3.28 o 
   0   7   4        2.99        2.08      3.44 o 
   1   7   4        0.14        0.83      4.42 o 
   2   7   4        2.47        0.52      3.54 o 
  -3   8   4       56.77       24.15      5.83 o 
  -2   8   4       22.42       16.92      5.41 o 
  -1   8   4        1.54       -0.83      3.07 o 
   0   8   4        0.14       -3.75      3.64 o 
   0  -9   5        1.14       -6.72      5.15 o 
   1  -9   5        1.86       -0.31      5.05 o 
   2  -9   5        0.39       -6.51      4.74 o 
  -2  -8   5        7.35        6.51      5.78 o 
  -1  -8   5       37.60       32.74      5.93 o 
   0  -8   5       34.25       38.42      6.25 o 
   1  -8   5        1.48       -2.55      3.44 o 
   2  -8   5        2.52        2.45      3.59 o 
   3  -8   5       12.47       11.42      3.35 o 
   4  -8   5       22.14       26.78      4.59 o 
  -3  -7   5       10.02        8.85      5.88 o 
  -2  -7   5        7.40        9.53      4.74 o 
  -1  -7   5       11.24       10.00      4.58 o 
   0  -7   5        1.44       -1.46      3.18 o 
   1  -7   5        3.01        0.94      3.12 o 
   2  -7   5       16.80       14.48      3.17 o 
   3  -7   5        2.51        2.74      3.51 o 
   4  -7   5       16.80       19.40      4.01 o 
   5  -7   5        0.90        4.84      7.63 o 
  -4  -6   5        0.41       -0.16      3.96 o 
  -3  -6   5       10.89        4.37      4.16 o 
  -2  -6   5        1.17        2.55      3.90 o 
  -1  -6   5        0.45        1.51      5.00 o 
   0  -6   5        0.88        0.52      3.28 o 
   1  -6   5        1.13        0.36      2.30 o 
   2  -6   5        8.04        6.31      2.67 o 
   3  -6   5        1.85        3.78      2.39 o 
   4  -6   5        6.51        6.98      3.12 o 
   5  -6   5       19.46       44.48     11.53 o 
   6  -6   5        1.82        7.60      6.25 o 
  -5  -5   5        5.62        4.53      3.64 o 
  -4  -5   5       24.61       28.16      5.57 o 
  -3  -5   5       51.43       52.27      6.35 o 
  -2  -5   5       11.14       13.07      4.32 o 
  -1  -5   5      129.65      126.14      8.49 o 
   0  -5   5        0.01        0.94      1.64 o 
   1  -5   5       21.32       18.35      3.93 o 
   2  -5   5       64.55       69.34      4.47 o 
   3  -5   5       28.15       27.61      3.54 o 
   4  -5   5       35.06       38.73      6.72 o 
   5  -5   5       12.70       15.46      4.84 o 
   6  -5   5        0.02       -1.87      3.12 o 
  -6  -4   5        0.04        3.38      4.32 o 
  -5  -4   5        9.12       10.57      3.90 o 
  -4  -4   5        6.83       10.05      5.62 o 
  -3  -4   5        6.01        7.08      5.47 o 
  -2  -4   5       11.14       12.86      4.22 o 
  -1  -4   5       26.56       25.14      4.11 o 
   0  -4   5       60.62       62.43      3.08 o 
   1  -4   5       32.33       35.02      5.18 o 
   2  -4   5       11.27       13.16      2.92 o 
   3  -4   5      151.49      193.60     11.14 o 
   4  -4   5       35.51       46.33      6.61 o 
   5  -4   5        0.79        2.29      4.95 o 
   6  -4   5       12.96       10.93      4.58 o 
  -6  -3   5        1.13        3.02      3.02 o 
  -5  -3   5        1.36       11.87      3.64 o 
  -4  -3   5        0.02        3.46      3.36 o 
  -3  -3   5        2.01        2.80      3.12 o 
  -2  -3   5      236.12      220.47      9.11 o 
  -1  -3   5      150.16      138.58      7.03 o 
   0  -3   5        2.10        2.29      2.86 o 
   1  -3   5       10.13        6.81      2.79 o 
   2  -3   5      172.16      217.55      9.27 o 
   3  -3   5        1.23        1.04      3.90 o 
   4  -3   5        0.94        0.78      3.18 o 
   5  -3   5       14.56       18.17      4.48 o 
   6  -3   5        4.50        4.01      4.22 o 
  -6  -2   5        0.08        0.26      3.59 o 
  -5  -2   5       23.96       20.64      2.93 o 
  -4  -2   5       15.31       19.25      3.23 o 
  -3  -2   5      116.58      118.71      7.18 o 
  -2  -2   5        2.60        1.87      3.33 o 
  -1  -2   5       66.85       63.20      4.37 o 
   0  -2   5     1817.27     1590.27     38.68 o 
   1  -2   5      307.51      353.01     10.20 o 
   2  -2   5       29.76       23.63      3.12 o 
   3  -2   5      220.32      221.09      9.37 o 
   4  -2   5       55.09       52.21      6.09 o 
   5  -2   5       10.62        6.98      3.49 o 
   6  -2   5       18.00        9.68      3.75 o 
  -6  -1   5        3.89        4.41      2.01 o 
  -5  -1   5       40.96       36.69      3.61 o 
  -4  -1   5        9.45       11.69      1.95 o 
  -3  -1   5       40.19       38.12      2.07 o 
  -2  -1   5      353.65      387.35     14.34 o 
  -1  -1   5       43.74       47.66      2.21 o 
   0  -1   5       59.70       53.69      5.83 o 
   1  -1   5      154.50      172.94      6.82 o 
   2  -1   5       38.00       41.23      5.21 o 
   3  -1   5       17.99       10.15      3.12 o 
   4  -1   5       23.97       15.98      5.15 o 
   5  -1   5       12.31        6.87      2.97 o 
   6  -1   5        0.45        0.10      2.24 o 
  -7   0   5        2.05       -2.45      3.44 o 
  -6   0   5        1.42       -2.03      3.75 o 
  -5   0   5       34.59       35.51      3.39 o 
  -4   0   5       70.60       70.84      3.07 o 
  -3   0   5       12.78       15.37      1.72 o 
  -2   0   5      118.23      130.64      3.91 o 
  -1   0   5       13.36       11.81      1.30 o 
   0   0   5      494.89      567.90     11.45 o 
   1   0   5       91.42      103.34      5.36 o 
   3   0   5       11.39        8.02      3.07 o 
   4   0   5        9.36       11.19      4.58 o 
   5   0   5        0.58        0.52      2.97 o 
   6   0   5        0.77        1.09      2.50 o 
  -7   1   5        1.51        5.88      4.95 o 
  -6   1   5       51.70       53.85      4.45 o 
  -5   1   5        4.32        6.26      2.82 o 
  -4   1   5       62.39       64.47      2.87 o 
  -3   1   5      233.38      230.30      4.14 o 
  -2   1   5       32.37       33.45      1.78 o 
  -1   1   5        6.56        6.36      1.21 o 
   0   1   5       17.62       17.66      2.18 o 
   1   1   5      169.31      154.61      7.39 o 
   2   1   5        3.05        4.32      2.19 o 
   4   1   5       46.90       54.61      6.35 o 
   5   1   5       32.16       24.15      5.41 o 
   6   1   5        0.71        0.05      3.90 o 
  -7   2   5        3.26        1.87      4.06 o 
  -6   2   5        7.67       13.70      3.11 o 
  -5   2   5       27.39       28.18      3.50 o 
  -4   2   5        1.28       -1.52      3.75 o 
  -3   2   5       22.93       26.48      3.02 o 
  -2   2   5        0.39        0.99      2.01 o 
  -1   2   5      298.59      301.44      6.72 o 
   0   2   5        6.18       10.06      2.45 o 
   1   2   5        1.09        2.78      1.45 o 
   2   2   5        0.05        2.50      2.43 o 
   3   2   5        0.09       -1.29      2.69 o 
   4   2   5        1.69        2.57      2.27 o 
   5   2   5        1.80        3.04      2.54 o 
  -7   3   5        1.02        0.00      2.60 o 
  -6   3   5       30.59       29.36      8.36 o 
  -5   3   5       10.27       11.16      3.28 o 
  -4   3   5        1.33        0.42      2.48 o 
  -3   3   5       28.66       31.40      3.77 o 
  -2   3   5        0.16        1.86      2.19 o 
  -1   3   5        1.53        0.04      1.81 o 
   0   3   5        1.38        1.44      1.64 o 
   1   3   5        0.07       -0.59      1.88 o 
   2   3   5        2.71        0.54      2.69 o 
   3   3   5       14.87       15.94      2.56 o 
   4   3   5        0.59        0.47      1.77 o 
   5   3   5        1.34        2.11      2.75 o 
  -7   4   5        5.55        7.81      4.27 o 
  -6   4   5        0.61        1.52      2.57 o 
  -5   4   5       58.02       63.04      7.81 o 
  -4   4   5       63.40       66.31      5.36 o 
  -3   4   5       13.37       21.06      6.51 o 
  -2   4   5       14.55       18.65      3.15 o 
  -1   4   5        6.97        9.07      2.68 o 
   0   4   5       78.10       97.27      5.44 o 
   1   4   5      114.36      140.25      5.50 o 
   2   4   5       32.42       36.70     11.92 o 
   3   4   5        0.01        0.35      2.35 o 
   4   4   5        0.23        0.37      2.63 o 
  -6   5   5        2.16        3.21      5.00 o 
  -5   5   5        0.97       11.44      7.03 o 
  -4   5   5        0.23        0.98      2.46 o 
  -3   5   5        3.38       -0.26      2.90 o 
  -2   5   5        1.71        0.78      2.17 o 
  -1   5   5        0.84        1.40      2.43 o 
   0   5   5       12.31        8.33      3.85 o 
   1   5   5        0.04       -0.03      2.05 o 
   2   5   5        0.00        1.23      2.46 o 
   3   5   5        7.36        6.42      2.93 o 
  -6   6   5        0.00       -1.04      2.97 o 
  -5   6   5       10.99        8.95      4.22 o 
  -4   6   5        9.02        6.14      3.96 o 
  -3   6   5        0.35        3.44      3.12 o 
  -2   6   5        0.35        3.44      4.22 o 
  -1   6   5        1.10        1.35      4.27 o 
   0   6   5        3.24        0.99      3.18 o 
   1   6   5       16.77       10.98      5.10 o 
   2   6   5        8.90        8.33      4.63 o 
  -5   7   5        1.67       -0.05      3.44 o 
  -4   7   5        0.44       -1.20      2.55 o 
  -3   7   5        0.01        0.36      2.86 o 
  -2   7   5        3.47        2.92      3.49 o 
  -1   7   5        0.16       -0.21      3.07 o 
   0   7   5        8.05        9.73      3.90 o 
   1   7   5        0.08       -1.93      4.01 o 
  -2   8   5        0.65        1.51      4.32 o 
   1  -9   6        3.40       -2.92      5.21 o 
  -2  -8   6       17.69       12.29      5.31 o 
  -1  -8   6       30.17       35.50      7.60 o 
   0  -8   6       12.76        7.44      5.52 o 
   1  -8   6        0.12       -1.30      4.84 o 
   2  -8   6        0.41        6.25      5.05 o 
   3  -8   6       12.25       12.18      5.67 o 
   4  -8   6       63.30       87.77      7.45 o 
  -3  -7   6        1.55       -2.19      5.88 o 
  -2  -7   6        4.55        1.77      5.52 o 
  -1  -7   6        0.01        1.67      5.21 o 
   0  -7   6       12.56       11.71      5.47 o 
   1  -7   6        0.04       -1.46      2.97 o 
   2  -7   6        0.48        3.85      4.63 o 
   3  -7   6       13.83       20.56      3.85 o 
   4  -7   6        0.58        3.06      4.97 o 
   5  -7   6        0.05        3.07      4.50 o 
  -4  -6   6        1.41       -0.10      4.27 o 
  -3  -6   6        5.32       -0.47      5.36 o 
  -2  -6   6       92.52      102.66      9.11 o 
  -1  -6   6      135.87      129.52      8.95 o 
   0  -6   6       24.32       22.44      5.26 o 
   1  -6   6        4.45        3.44      4.58 o 
   2  -6   6       29.46       34.00      3.92 o 
   3  -6   6       57.19       65.10      8.69 o 
   4  -6   6      174.40      228.81      9.71 o 
   5  -6   6       81.50      107.63      7.71 o 
  -5  -5   6        6.77        2.39      4.11 o 
  -4  -5   6       10.20        9.27      5.73 o 
  -3  -5   6       20.21       14.73      5.93 o 
  -2  -5   6       10.22       14.21      4.89 o 
  -1  -5   6        4.27       10.46      5.05 o 
   0  -5   6        4.25        5.52      3.18 o 
   1  -5   6       24.74       26.39      3.02 o 
   2  -5   6        9.28        9.08      2.80 o 
   3  -5   6       84.94       99.47      8.90 o 
   4  -5   6        2.00        2.34      4.06 o 
   5  -5   6        2.94        7.34      4.63 o 
   6  -5   6        2.82        2.55      5.41 o 
  -5  -4   6        0.83        2.03      3.85 o 
  -4  -4   6       18.70       15.12      4.27 o 
  -3  -4   6        1.61       -1.72      5.41 o 
  -2  -4   6        1.48        6.46      4.79 o 
  -1  -4   6       12.51       14.99      3.44 o 
   0  -4   6        8.81        8.04      2.21 o 
   1  -4   6       14.85       16.72      2.41 o 
   2  -4   6        3.26        5.45      4.69 o 
   3  -4   6       22.07       24.57      5.73 o 
   4  -4   6       18.33       22.39      5.26 o 
   5  -4   6       42.71       42.27      6.61 o 
   6  -4   6        6.21        4.22      4.79 o 
  -6  -3   6        1.49        0.31      3.90 o 
  -5  -3   6       21.34       11.06      6.79 o 
  -4  -3   6       64.18       60.48      4.74 o 
  -3  -3   6       47.90       45.49      4.84 o 
  -2  -3   6      203.04      186.52      8.69 o 
  -1  -3   6       54.15       51.80      4.53 o 
   0  -3   6       81.92       80.76     10.36 o 
   1  -3   6       74.29       88.56     14.50 o 
   3  -3   6      238.87      293.09     12.86 o 
   4  -3   6       25.70       37.74      5.83 o 
   5  -3   6        0.02        2.34      4.27 o 
   6  -3   6        3.18        2.92      3.64 o 
  -6  -2   6        3.94        7.44      3.80 o 
  -5  -2   6        0.11        2.23      2.19 o 
  -4  -2   6       38.75       41.60      3.51 o 
  -3  -2   6        9.32       10.87      2.54 o 
  -2  -2   6      105.93      122.44      6.46 o 
  -1  -2   6        1.21        0.58      1.41 o 
   0  -2   6      124.49      173.34     21.97 o 
   1  -2   6      111.60      121.09      6.25 o 
   2  -2   6      244.11      288.25     11.50 o 
   3  -2   6       37.31       33.06      3.64 o 
   4  -2   6       10.69        6.77      3.75 o 
   5  -2   6        1.29        0.78      2.50 o 
   6  -2   6       17.11       14.42      4.48 o 
  -6  -1   6        6.13        8.36      2.47 o 
  -5  -1   6        0.00        0.22      2.39 o 
  -4  -1   6       14.36       11.05      2.79 o 
  -3  -1   6      147.80      161.45     13.62 o 
  -2  -1   6       50.43       55.59      2.19 o 
  -1  -1   6       45.92       54.29      2.70 o 
   0  -1   6        0.13       -1.15      1.77 o 
   1  -1   6       67.73       65.39      4.53 o 
   2  -1   6       59.98       31.13      4.37 o 
   3  -1   6       29.34       34.46      5.52 o 
   4  -1   6       58.09       66.32      7.13 o 
   5  -1   6        3.07        0.73      1.93 o 
   6  -1   6        0.11        0.68      2.24 o 
  -7   0   6        0.28       -1.41      4.06 o 
  -6   0   6        8.87        5.62      4.22 o 
  -5   0   6        0.13        0.73      4.16 o 
  -4   0   6        5.10        4.70      1.68 o 
  -3   0   6       54.55       55.18      2.47 o 
  -2   0   6       66.58       73.04      2.61 o 
  -1   0   6      453.43      483.20      8.85 o 
   0   0   6      862.43     1073.70     17.60 o 
   1   0   6       72.35       83.81      5.31 o 
   3   0   6       17.61       20.77      3.59 o 
   4   0   6       20.46       10.41      3.85 o 
   5   0   6       16.98       13.12      4.16 o 
   6   0   6        4.39        2.29      1.98 o 
  -7   1   6        0.24       -3.38      4.11 o 
  -6   1   6        1.97        9.16      3.64 o 
  -5   1   6       33.20       35.30      3.51 o 
  -4   1   6       25.73       26.69      2.89 o 
  -3   1   6      165.83      174.63      7.74 o 
  -2   1   6        4.47        4.09      1.34 o 
  -1   1   6       11.27        8.78      1.53 o 
   0   1   6       37.52       45.07      8.95 o 
   1   1   6       12.03       10.41      2.97 o 
   2   1   6        1.67       12.34      3.38 o 
   3   1   6        0.31       -0.26      2.45 o 
   4   1   6       24.48       17.65      4.16 o 
   5   1   6        1.11        5.62      4.22 o 
  -7   2   6        0.35       -2.55      4.63 o 
  -6   2   6       12.74       11.97      3.45 o 
  -5   2   6        2.96        1.33      2.74 o 
  -4   2   6        0.00        3.54      3.54 o 
  -3   2   6        0.00        1.13      3.10 o 
  -2   2   6        7.39        6.02      2.32 o 
  -1   2   6      102.73      111.24      5.10 o 
   0   2   6       42.07       40.28      3.32 o 
   1   2   6      183.71      280.58     32.17 o 
   2   2   6       10.03       11.50      4.89 o 
   3   2   6        5.56        6.77      3.90 o 
   4   2   6        1.03        2.71      3.80 o 
   5   2   6        1.46        5.21      4.74 o 
  -7   3   6        5.72        2.07      2.70 o 
  -6   3   6        1.97        2.30      2.68 o 
  -5   3   6        0.25        0.67      2.10 o 
  -4   3   6       98.29       97.23      5.51 o 
  -3   3   6        2.60        4.01      2.41 o 
  -2   3   6        0.08        0.38      2.71 o 
  -1   3   6       21.76       21.24      4.35 o 
   0   3   6       34.52       39.31      3.33 o 
   1   3   6        1.93        2.48      2.42 o 
   2   3   6        8.24        8.75      4.24 o 
   3   3   6        5.06        5.64      4.16 o 
   4   3   6       26.55       31.11      3.95 o 
  -6   4   6        3.57        3.38      2.47 o 
  -5   4   6        0.00       -0.67      2.63 o 
  -4   4   6        1.69        4.62      2.50 o 
  -3   4   6        2.08        1.31      3.09 o 
  -2   4   6       33.51       39.16      5.78 o 
  -1   4   6        2.05        5.40      2.66 o 
   0   4   6        1.32        0.88      3.02 o 
   1   4   6        2.35        2.22      2.38 o 
   2   4   6        0.83        0.63      2.28 o 
   3   4   6        0.65        2.63      2.31 o 
   4   4   6        0.61        2.61      3.57 o 
  -6   5   6        0.38        1.17      3.22 o 
  -5   5   6        0.56       -0.38      2.14 o 
  -4   5   6       12.30        9.93      3.64 o 
  -3   5   6        0.83        2.07      2.44 o 
  -2   5   6        0.01        0.82      2.54 o 
  -1   5   6        0.00        0.73      3.12 o 
   0   5   6        2.23        2.76      3.12 o 
   1   5   6        1.11       -0.68      3.80 o 
   2   5   6        2.30        3.48      2.86 o 
   3   5   6        0.20        0.87      2.30 o 
  -5   6   6       12.30       12.99      9.11 o 
  -4   6   6        6.69        8.24      6.90 o 
  -3   6   6        0.02        0.39      2.65 o 
  -2   6   6        0.28        0.83      4.06 o 
  -1   6   6       10.79        5.31      3.49 o 
   0   6   6       24.53       22.33      5.00 o 
   1   6   6       11.63        4.79      3.59 o 
   2   6   6        0.81        3.44      5.05 o 
  -4   7   6        0.86       -0.99      2.60 o 
  -3   7   6        0.01       -0.88      2.76 o 
  -2   7   6        0.68       -0.21      3.80 o 
  -1   7   6        0.97        2.97      3.33 o 
   0   7   6        0.63       -1.20      4.32 o 
  -1  -8   7        0.02       -5.57      5.21 o 
   0  -8   7        3.66        0.78      3.90 o 
   1  -8   7        3.24        3.28      3.75 o 
   2  -8   7        3.97        6.04      4.37 o 
   3  -8   7        1.60        0.57      4.69 o 
  -3  -7   7        0.48       -7.57      5.05 o 
  -2  -7   7        1.58       -5.21      4.95 o 
   0  -7   7       27.88       26.08      5.26 o 
   1  -7   7        0.01       -1.25      4.27 o 
   2  -7   7       11.37        4.32      4.58 o 
   3  -7   7        7.96        9.01      5.41 o 
   4  -7   7        0.19       -0.30      3.93 o 
  -4  -6   7        0.01       -1.09      3.96 o 
  -3  -6   7       19.59       17.86      6.66 o 
  -2  -6   7       49.44       43.68      7.44 o 
  -1  -6   7       36.76       40.45      6.77 o 
   0  -6   7        3.26        3.12      3.33 o 
   1  -6   7        0.03       -1.51      2.92 o 
   2  -6   7        4.62        3.18      4.32 o 
   3  -6   7      112.09      118.17      6.98 o 
   4  -6   7      110.43      136.18     22.52 o 
   5  -6   7        0.12        5.53      3.42 o 
  -5  -5   7        2.46        0.00      4.01 o 
  -4  -5   7        6.96        3.59      5.36 o 
  -3  -5   7        2.32       -0.36      4.01 o 
  -2  -5   7       16.86       17.39      5.73 o 
  -1  -5   7       41.01       34.77      5.88 o 
   0  -5   7        4.24        3.85      3.33 o 
   1  -5   7        7.82       11.56      3.96 o 
   2  -5   7       27.04       34.98     10.59 o 
   3  -5   7        2.08        5.54      3.15 o 
   4  -5   7        4.80        7.44      4.48 o 
   5  -5   7        3.69        5.73      4.63 o 
  -5  -4   7        0.15       -2.60      3.64 o 
  -4  -4   7        0.01       -1.65      4.82 o 
  -3  -4   7      143.74      151.49      9.21 o 
  -2  -4   7      271.95      272.00     11.56 o 
  -1  -4   7      152.27      146.28      8.02 o 
   0  -4   7        2.98        2.34      2.55 o 
   1  -4   7       38.58       39.23     12.03 o 
   2  -4   7      111.56      119.72     21.79 o 
   3  -4   7      314.31      414.59     16.40 o 
   4  -4   7      356.23      433.23     18.12 o 
   5  -4   7        1.10        5.62      5.26 o 
   6  -4   7        0.10       -1.72      4.53 o 
  -6  -3   7        5.67        8.28      4.27 o 
  -5  -3   7        7.04        5.00      2.30 o 
  -4  -3   7       28.02       24.08      3.70 o 
  -3  -3   7        7.56        6.46      4.69 o 
  -2  -3   7        0.95       -0.57      4.11 o 
  -1  -3   7        3.02        3.02      2.60 o 
   0  -3   7       14.58       18.24      2.76 o 
   1  -3   7       89.36       94.23     13.98 o 
   2  -3   7      113.56      141.03      8.23 o 
   3  -3   7        4.07        3.33      3.12 o 
   4  -3   7        0.23        3.18      3.64 o 
   5  -3   7       20.66       25.61      6.30 o 
   6  -3   7        0.00       -2.76      2.34 o 
  -6  -2   7        1.24        1.67      2.26 o 
  -5  -2   7        6.89        7.07      3.00 o 
  -4  -2   7        6.57        3.37      2.41 o 
  -3  -2   7        3.55        0.31      2.12 o 
  -2  -2   7       14.95       16.87      3.38 o 
  -1  -2   7        0.07        0.07      1.58 o 
   0  -2   7        1.63       -0.80      1.41 o 
   1  -2   7        0.03       -1.56      2.86 o 
   2  -2   7        4.04        2.08      2.81 o 
   3  -2   7        0.16        1.04      3.07 o 
   4  -2   7      170.42      149.41      8.69 o 
   5  -2   7        8.95       14.84      4.58 o 
   6  -2   7        1.95        2.03      3.59 o 
  -6  -1   7       13.88        7.44      3.64 o 
  -5  -1   7       26.86       18.79      2.65 o 
  -4  -1   7       76.35       75.12      6.12 o 
  -3  -1   7      120.12      116.33      5.93 o 
  -2  -1   7      156.19      170.68     10.11 o 
  -1  -1   7       71.55       74.17      4.74 o 
   0  -1   7       33.24       37.27      2.43 o 
   2  -1   7      318.06      268.98      9.63 o 
   3  -1   7        0.11       -1.61      2.86 o 
   4  -1   7        5.40        5.52      3.38 o 
   5  -1   7        0.01       -2.97      3.02 o 
   6  -1   7        3.66        3.90      2.92 o 
  -7   0   7        0.63       -0.57      4.01 o 
  -6   0   7        2.78        1.46      4.11 o 
  -5   0   7       27.20       25.25      4.48 o 
  -4   0   7       11.83       10.41      4.84 o 
  -3   0   7       75.59       78.55      4.10 o 
  -2   0   7        4.97        2.47      1.37 o 
   0   0   7       33.53       24.73      3.33 o 
   1   0   7       24.12       17.96      2.86 o 
   2   0   7        0.17       -0.88      2.19 o 
   4   0   7        7.00       14.00      5.00 o 
   5   0   7       27.75       29.93      5.26 o 
  -7   1   7        1.61       -0.78      4.27 o 
  -6   1   7        1.97        3.28      3.70 o 
  -5   1   7        2.98        1.77      3.38 o 
  -4   1   7       10.33       10.95      2.54 o 
  -3   1   7        0.00        1.52      2.10 o 
  -2   1   7       70.22       66.46      2.53 o 
  -1   1   7        1.76        3.06      1.54 o 
   0   1   7        0.12        1.86      2.84 o 
   1   1   7       88.70      126.08      8.17 o 
   2   1   7       45.33       41.75      4.53 o 
   3   1   7       34.24       29.67      4.95 o 
   4   1   7        1.33        0.16      3.07 o 
   5   1   7        0.03        0.88      2.86 o 
  -7   2   7        1.36       -3.38      4.53 o 
  -6   2   7        2.33        1.25      4.37 o 
  -5   2   7        1.55        0.79      2.47 o 
  -4   2   7       17.96       20.88      3.45 o 
  -3   2   7       22.41       22.23      3.12 o 
  -2   2   7       66.43       83.42      4.71 o 
  -1   2   7      296.17      417.11     15.51 o 
   0   2   7        0.61        3.96      2.31 o 
   1   2   7       78.02       93.96      7.50 o 
   2   2   7        4.79        5.10      4.58 o 
   3   2   7       30.22       31.44      4.89 o 
   4   2   7        4.96        1.04      2.81 o 
   5   2   7       10.85       13.69      4.63 o 
  -6   3   7        8.62        5.82      3.17 o 
  -5   3   7        0.21       -1.55      2.42 o 
  -4   3   7       16.57       12.97      3.36 o 
  -3   3   7        7.23        8.00      2.86 o 
  -2   3   7        0.89        1.62      3.06 o 
  -1   3   7        0.94        5.54      3.15 o 
   0   3   7        0.07        1.61      3.12 o 
   1   3   7       15.22       18.69      5.57 o 
   2   3   7        4.31        5.41      3.96 o 
   3   3   7       12.34        8.12      4.01 o 
   4   3   7        0.00        3.64      2.76 o 
  -6   4   7        1.64        1.42      2.71 o 
  -5   4   7        0.15        2.42      2.76 o 
  -4   4   7        2.01       -0.56      2.46 o 
  -3   4   7        4.88        1.71      2.31 o 
  -2   4   7       19.98       25.70      4.32 o 
  -1   4   7       41.90       47.00     10.59 o 
   0   4   7       22.51       35.87      5.83 o 
   1   4   7        0.16        0.21      3.96 o 
   2   4   7        0.13        2.92      4.42 o 
   3   4   7        2.32        4.63      3.02 o 
  -6   5   7        0.02        0.78      2.65 o 
  -5   5   7       12.19       10.54      7.29 o 
  -4   5   7        1.37        0.97      2.40 o 
  -3   5   7        0.91        0.88      3.02 o 
  -2   5   7        1.54        3.33      2.98 o 
  -1   5   7        1.40        1.93      3.28 o 
   0   5   7        1.22        1.51      3.44 o 
   1   5   7        0.17       -0.26      3.28 o 
   2   5   7        0.00        2.34      4.69 o 
  -5   6   7        0.03        1.14      2.30 o 
  -4   6   7        0.99        3.88      2.73 o 
  -3   6   7        3.17        5.68      3.17 o 
  -2   6   7        1.25        1.72      4.16 o 
  -1   6   7        0.60       -0.57      4.22 o 
   0   6   7        0.91        0.42      4.53 o 
   1   6   7        0.16       -2.86      3.12 o 
  -3   7   7        0.01        0.99      2.86 o 
  -2   7   7        0.03       -1.51      2.55 o 
  -1   7   7        0.86        5.10      4.69 o 
  -1  -8   8        1.25       -2.97      3.96 o 
   0  -8   8        0.02       -3.64      5.26 o 
   1  -8   8        9.85        2.92      3.96 o 
   2  -8   8       24.05       22.39      5.73 o 
   3  -8   8        4.71        7.24      4.27 o 
  -3  -7   8        4.97        2.29      4.63 o 
  -2  -7   8       23.72       17.60      6.66 o 
  -1  -7   8       34.56       29.73      5.73 o 
   0  -7   8        0.03        2.45      4.53 o 
   1  -7   8        5.94        0.88      4.74 o 
   2  -7   8        0.02       -2.39      2.86 o 
   3  -7   8        0.90        1.77      4.63 o 
   4  -7   8        2.55       11.04      5.88 o 
  -4  -6   8        0.52        0.31      5.47 o 
  -3  -6   8        2.44       -1.93      4.11 o 
  -2  -6   8        0.77       -1.51      3.85 o 
  -1  -6   8        1.54        4.27      3.80 o 
   0  -6   8       26.29       18.17      5.00 o 
   1  -6   8        3.13        2.81      3.90 o 
   2  -6   8       12.28       13.54      4.69 o 
   3  -6   8        6.54       10.96      3.74 o 
   4  -6   8       11.37       23.73      4.57 o 
   5  -6   8        1.58       15.38     10.83 o 
  -4  -5   8        0.11        5.51      4.61 o 
  -3  -5   8        1.89        4.11      3.85 o 
  -2  -5   8      201.40      210.21     11.19 o 
  -1  -5   8      152.88      137.90      8.59 o 
   0  -5   8        1.13       -0.21      2.92 o 
   1  -5   8       15.32       13.27      4.16 o 
   2  -5   8       19.17       24.79      6.43 o 
   3  -5   8        1.31       -0.74      4.92 o 
   4  -5   8        0.10        1.93      5.93 o 
   5  -5   8        0.21        4.27      4.95 o 
  -5  -4   8        0.39        3.38      5.05 o 
  -4  -4   8        5.89        1.55      2.81 o 
  -3  -4   8       54.72       45.97      5.88 o 
  -2  -4   8       26.77       30.61      5.00 o 
  -1  -4   8       27.47       19.31      4.58 o 
   0  -4   8        0.16       -1.46      2.24 o 
   1  -4   8        1.68        1.58      3.36 o 
   2  -4   8      102.14       86.07     18.38 o 
   3  -4   8      201.66      252.27     13.12 o 
   4  -4   8        3.60        2.24      3.70 o 
   5  -4   8        5.37        4.79      5.26 o 
  -6  -3   8        2.10        2.34      3.02 o 
  -5  -3   8        5.58        5.93      2.94 o 
  -4  -3   8        3.31        2.62      2.71 o 
  -3  -3   8       59.05       68.56      6.56 o 
  -2  -3   8       47.21       55.60      6.19 o 
  -1  -3   8       44.05       44.56      4.89 o 
   0  -3   8       12.26        8.02      2.65 o 
   1  -3   8       11.84       13.89      4.14 o 
   3  -3   8       13.69       22.80      5.47 o 
   4  -3   8        2.88        5.67      3.49 o 
   5  -3   8        0.10       -4.06      3.12 o 
  -6  -2   8        0.22        1.67      4.06 o 
  -5  -2   8        1.63       -0.50      4.22 o 
  -4  -2   8       78.44       79.03      4.85 o 
  -3  -2   8      294.27      302.77     11.82 o 
  -2  -2   8      251.91      252.90      9.58 o 
  -1  -2   8       17.34       17.08      3.38 o 
   0  -2   8       34.90       29.98      5.91 o 
   1  -2   8       89.06      111.93      7.39 o 
   2  -2   8      357.51      332.96     12.29 o 
   3  -2   8      634.59      753.44     22.33 o 
   4  -2   8       15.19        6.04      3.85 o 
   5  -2   8        6.92        4.37      3.38 o 
  -6  -1   8        6.85        0.88      3.96 o 
  -5  -1   8       14.41       13.85      3.59 o 
  -4  -1   8       18.14       17.60      2.89 o 
  -3  -1   8        6.78        4.31      2.25 o 
  -2  -1   8        0.50       -0.51      2.14 o 
  -1  -1   8        4.85        5.05      1.89 o 
   0  -1   8       96.83       81.75     13.22 o 
   1  -1   8        8.79        0.10      2.65 o 
   3  -1   8       10.68       12.81      5.10 o 
   4  -1   8       31.79       19.63      4.58 o 
   5  -1   8        1.28       -0.10      2.19 o 
  -6   0   8        0.30       -1.15      4.16 o 
  -5   0   8        8.99        4.58      4.11 o 
  -4   0   8       10.00        3.12      3.54 o 
  -3   0   8       23.46       18.64      2.49 o 
  -2   0   8       19.48       18.33      2.05 o 
  -1   0   8       14.06       11.49      1.84 o 
   0   0   8        0.33        0.26      2.92 o 
   1   0   8        1.57        2.24      2.24 o 
   2   0   8        0.45       -1.72      2.24 o 
   3   0   8      180.46      120.41      7.60 o 
   4   0   8        0.37        4.84      3.59 o 
   5   0   8        0.53        0.16      2.60 o 
  -6   1   8        9.53        8.80      4.79 o 
  -5   1   8       36.55       41.13      5.83 o 
  -4   1   8       64.87       65.53      4.45 o 
  -3   1   8       67.93       80.93      5.31 o 
  -2   1   8        0.39        1.87      2.17 o 
  -1   1   8       22.72       22.45      2.03 o 
   1   1   8       72.31       97.35      8.28 o 
   2   1   8       38.78       33.53      4.69 o 
   3   1   8       12.33        7.91      3.18 o 
   4   1   8        1.48        0.42      3.28 o 
   5   1   8        2.52       11.24      4.79 o 
  -6   2   8        4.37       -0.26      4.48 o 
  -5   2   8       16.08        8.06      3.41 o 
  -4   2   8       14.44       23.24      9.16 o 
  -3   2   8       10.90       12.15      2.63 o 
  -2   2   8        3.04        3.90      2.54 o 
  -1   2   8        0.03        0.69      2.71 o 
   0   2   8        3.81        4.19      2.81 o 
   1   2   8        1.91        0.83      3.12 o 
   2   2   8       36.46       37.64      5.31 o 
   3   2   8        6.72        4.95      4.22 o 
   4   2   8        8.25       11.35      4.58 o 
  -6   3   8        0.77        1.87      5.52 o 
  -5   3   8        0.07        0.53      2.06 o 
  -4   3   8        0.22        0.04      2.20 o 
  -3   3   8       17.73       17.70      3.27 o 
  -2   3   8        0.26        0.67      2.64 o 
  -1   3   8        0.00       -0.63      2.42 o 
   0   3   8       20.15       27.69      5.67 o 
   1   3   8        9.96       12.03      4.32 o 
   2   3   8        0.68        0.78      4.84 o 
   3   3   8        8.87        3.23      4.32 o 
   4   3   8        0.06        1.51      3.12 o 
  -6   4   8        0.51        1.04      2.65 o 
  -5   4   8        0.09        0.73      2.31 o 
  -4   4   8        1.33        1.55      2.73 o 
  -3   4   8       16.39       21.84      5.62 o 
  -2   4   8       47.35       56.32      4.82 o 
  -1   4   8        7.40        4.74      4.58 o 
   0   4   8        6.69        4.58      3.38 o 
   1   4   8        9.52       12.08      4.63 o 
   2   4   8       10.92       11.30      5.78 o 
   3   4   8        1.77       -0.21      2.71 o 
  -5   5   8        1.07        3.65      3.23 o 
  -4   5   8        4.25        2.80      3.90 o 
  -3   5   8        0.16        0.65      3.14 o 
  -2   5   8        0.01        0.68      3.07 o 
  -1   5   8        0.01        6.77      3.75 o 
   0   5   8        4.29        0.52      3.23 o 
   1   5   8        0.61        0.26      3.80 o 
   2   5   8        1.18        0.21      3.54 o 
  -4   6   8        0.23        0.61      2.42 o 
  -3   6   8        5.36        5.95      5.39 o 
  -2   6   8       11.72        0.99      3.96 o 
  -1   6   8        0.02        0.00      2.92 o 
   0   6   8        0.05        6.40      4.84 o 
   0  -8   9        1.52        2.92      5.47 o 
   1  -8   9       38.29       37.07      7.13 o 
   2  -8   9       10.77       11.87      5.15 o 
  -2  -7   9        0.04       -6.56      4.89 o 
  -1  -7   9        7.55        8.33      4.32 o 
   0  -7   9        0.37       -1.82      3.07 o 
   1  -7   9        1.53        1.56      3.75 o 
   2  -7   9        0.40        1.09      3.23 o 
   3  -7   9        0.03        1.41      3.49 o 
  -3  -6   9        1.02       -1.30      5.26 o 
  -2  -6   9        3.69        2.08      5.05 o 
  -1  -6   9        0.96        2.60      3.54 o 
   0  -6   9        5.12        4.11      3.28 o 
   1  -6   9       80.76       68.46      6.98 o 
   2  -6   9       16.39       14.94      4.11 o 
   3  -6   9        0.21        5.88      4.63 o 
   4  -6   9        7.07       10.61      5.21 o 
  -4  -5   9        8.98       17.58      3.79 o 
  -3  -5   9        2.73        1.51      3.96 o 
  -2  -5   9       85.65       85.27      8.17 o 
  -1  -5   9        3.06        4.84      3.28 o 
   0  -5   9       16.93       13.17      3.70 o 
   1  -5   9        0.01        2.29      3.70 o 
   2  -5   9        2.56        2.24      3.85 o 
   3  -5   9        5.23        7.61      3.05 o 
   4  -5   9        3.69       -0.36      5.36 o 
  -5  -4   9        2.57        1.58      2.26 o 
  -4  -4   9        2.91        1.00      4.37 o 
  -3  -4   9        1.74        5.99      5.26 o 
  -2  -4   9        0.02       -0.05      4.37 o 
  -1  -4   9       42.55       36.08      4.69 o 
   0  -4   9        4.32        0.05      3.49 o 
   1  -4   9       36.89       30.04      4.37 o 
   2  -4   9       18.76       19.55      5.08 o 
   3  -4   9       29.88       38.11      6.72 o 
   4  -4   9        3.39        7.24      5.05 o 
   5  -4   9        0.52       -2.03      4.37 o 
  -5  -3   9        1.23        0.45      2.92 o 
  -4  -3   9        5.54        6.26      2.54 o 
  -3  -3   9      100.39       93.37      5.20 o 
  -2  -3   9      395.08      383.62     12.91 o 
  -1  -3   9        2.24        3.96      3.49 o 
   0  -3   9       17.61       17.70      3.85 o 
   1  -3   9       23.77       23.66      5.99 o 
   2  -3   9        6.40        7.60      3.28 o 
   3  -3   9        0.00       -4.01      2.81 o 
   4  -3   9        0.18       -0.21      3.70 o 
   5  -3   9        0.24       -0.57      3.49 o 
  -6  -2   9        4.53        8.59      4.22 o 
  -5  -2   9        0.00       -0.68      2.39 o 
  -4  -2   9       41.48       36.51      3.74 o 
  -3  -2   9        3.67        6.06      2.71 o 
  -2  -2   9       32.54       36.54      4.79 o 
  -1  -2   9        1.29        2.39      2.86 o 
   0  -2   9        5.25        2.46      1.79 o 
   1  -2   9       25.56       26.76      5.21 o 
   2  -2   9      164.99      176.74      9.63 o 
   3  -2   9       16.84       20.30      5.57 o 
   4  -2   9        7.86        4.42      2.55 o 
   5  -2   9        0.09        0.05      3.12 o 
  -6  -1   9        2.03        1.04      4.11 o 
  -5  -1   9        8.87        9.06      4.58 o 
  -4  -1   9       32.27       32.74      4.84 o 
  -3  -1   9        6.90        8.17      2.79 o 
  -2  -1   9      106.54      119.14      4.98 o 
  -1  -1   9        8.84        8.43      2.15 o 
   0  -1   9        4.14        2.27      2.03 o 
   2  -1   9        1.67        0.94      2.55 o 
   3  -1   9        0.12       -4.06      2.76 o 
   4  -1   9        0.39       -0.36      3.90 o 
   5  -1   9        0.12        4.74      3.38 o 
  -6   0   9        0.01       -5.21      4.11 o 
  -5   0   9       12.18       10.05      3.64 o 
  -4   0   9      167.29      169.14      9.63 o 
  -3   0   9      129.01      153.36      9.27 o 
  -2   0   9       62.56       69.24      4.66 o 
  -1   0   9        6.11        8.16      1.95 o 
   0   0   9       25.76       33.32      5.15 o 
   1   0   9      210.91      185.69      8.80 o 
   4   0   9        9.34       15.93      4.58 o 
  -6   1   9        5.21        6.98      4.74 o 
  -5   1   9       15.85       14.68      5.21 o 
  -4   1   9        6.21        4.16      3.23 o 
  -3   1   9        0.00        1.52      2.33 o 
  -2   1   9        0.39        3.23      2.84 o 
  -1   1   9       34.98       41.71      3.98 o 
   0   1   9        3.22        2.15      2.65 o 
   2   1   9        4.35        5.26      3.28 o 
   3   1   9        7.60       10.15      4.16 o 
   4   1   9        5.70        5.57      3.44 o 
  -6   2   9        2.21       -4.16      4.79 o 
  -5   2   9        2.74       -2.19      3.38 o 
  -4   2   9       24.23       30.65      3.69 o 
  -3   2   9       16.87       21.14      3.38 o 
  -2   2   9        0.13       -0.63      2.39 o 
  -1   2   9        3.81        3.73      2.39 o 
   0   2   9        1.89        5.19      3.10 o 
   1   2   9        1.50        2.29      4.01 o 
   2   2   9       73.96       70.64      7.34 o 
   3   2   9       17.77        9.73      4.84 o 
   4   2   9        2.48        0.21      2.55 o 
  -6   3   9        9.07        7.96      5.21 o 
  -5   3   9       26.42       32.61      4.04 o 
  -4   3   9       16.85       19.05      3.42 o 
  -3   3   9        4.23        4.97      2.80 o 
  -2   3   9        2.77        3.37      2.51 o 
  -1   3   9       20.20       23.94      6.22 o 
   0   3   9        1.36       -0.78      2.65 o 
   1   3   9       30.81       23.79      5.88 o 
   2   3   9        2.32        1.87      3.59 o 
   3   3   9        0.24        1.15      4.06 o 
  -5   4   9        4.05        4.93      3.65 o 
  -4   4   9        3.18        2.44      2.41 o 
  -3   4   9        0.60       -2.85      2.51 o 
  -2   4   9        0.05        0.12      2.54 o 
  -1   4   9        1.76        2.19      2.97 o 
   0   4   9        0.01        1.15      4.11 o 
   1   4   9        6.06        1.25      4.69 o 
   2   4   9        0.85        0.57      3.70 o 
  -4   5   9        2.10        1.47      2.69 o 
  -3   5   9        1.76       -0.18      2.63 o 
  -2   5   9        0.02       -0.31      2.97 o 
  -1   5   9        2.20        0.00      3.80 o 
   0   5   9        0.46        1.82      3.23 o 
   1   5   9        1.08        1.72      4.63 o 
  -3   6   9        7.05       -0.16      3.28 o 
  -2   6   9        3.46        2.76      4.22 o 
  -1   6   9        0.84       -2.13      3.59 o 
  -2  -7  10        0.28       -1.77      5.10 o 
  -1  -7  10        2.54        1.09      5.05 o 
   0  -7  10        0.07        0.99      4.32 o 
   1  -7  10        0.70       -0.73      3.33 o 
   2  -7  10       13.73       10.98      4.95 o 
  -3  -6  10        2.60        0.16      5.31 o 
  -2  -6  10        0.20       -3.54      4.53 o 
  -1  -6  10        1.38        2.60      4.27 o 
   0  -6  10       61.23       48.78      6.04 o 
   1  -6  10       37.69       30.66      5.36 o 
   2  -6  10        0.44        0.47      3.70 o 
   3  -6  10        5.24        7.55      3.96 o 
  -4  -5  10        5.90        7.72      3.45 o 
  -3  -5  10        0.03        1.51      4.11 o 
  -2  -5  10        8.96        6.19      4.01 o 
  -1  -5  10        0.01       -0.31      3.70 o 
   0  -5  10        0.00       -0.05      2.71 o 
   1  -5  10        8.88       12.65      3.64 o 
   2  -5  10        7.37       10.20      3.64 o 
   3  -5  10        5.71        5.88      3.28 o 
   4  -5  10        0.01        0.47      5.52 o 
  -4  -4  10        1.36        5.40      2.75 o 
  -3  -4  10        0.26       -3.49      4.48 o 
  -2  -4  10       16.23       16.81      4.32 o 
  -1  -4  10        0.03       -2.60      3.70 o 
   0  -4  10      146.06      114.79      7.29 o 
   1  -4  10       45.40       33.11      5.00 o 
   2  -4  10        2.29        1.93      3.33 o 
   3  -4  10       21.46       29.62      5.83 o 
   4  -4  10        4.26        2.03      5.05 o 
  -5  -3  10        3.67        4.27      3.23 o 
  -4  -3  10        4.76        6.06      4.27 o 
  -3  -3  10       75.39       78.33      5.06 o 
  -2  -3  10        0.98        0.05      3.54 o 
  -1  -3  10        7.43        5.83      3.59 o 
   0  -3  10        5.17        1.72      3.12 o 
   1  -3  10       14.85       11.56      3.49 o 
   2  -3  10        1.52        2.24      2.92 o 
   3  -3  10       15.35       25.14      5.21 o 
   4  -3  10        1.40        3.49      3.28 o 
  -5  -2  10        0.02        0.26      3.54 o 
  -4  -2  10        0.00        0.26      2.86 o 
  -3  -2  10        0.01        0.84      2.59 o 
  -2  -2  10        3.74        4.79      3.38 o 
  -1  -2  10       49.94       39.51      4.11 o 
   0  -2  10       42.95       45.55      4.58 o 
   1  -2  10       20.85       29.00      5.57 o 
   2  -2  10       42.99       56.80      6.98 o 
   3  -2  10        2.48        0.00      3.28 o 
   4  -2  10        0.09       -3.49      3.54 o 
  -6  -1  10        4.70        4.32      3.64 o 
  -5  -1  10        2.45        0.26      4.11 o 
  -4  -1  10        8.79        6.46      4.22 o 
  -3  -1  10      343.10      369.04     13.27 o 
  -2  -1  10        3.54        4.16      2.76 o 
  -1  -1  10        5.08        5.15      2.86 o 
   0  -1  10       20.44       20.68      4.40 o 
   1  -1  10        5.35        1.30      3.07 o 
   2  -1  10        0.41        2.29      2.65 o 
   3  -1  10        0.44        0.99      3.33 o 
   4  -1  10        0.11        0.21      4.06 o 
  -6   0  10        0.02        3.07      3.54 o 
  -5   0  10       10.65        9.73      3.49 o 
  -4   0  10        2.31        4.48      3.33 o 
  -3   0  10        4.76        7.44      3.59 o 
  -2   0  10        0.13       -1.25      3.85 o 
  -1   0  10        1.53        1.34      2.04 o 
   0   0  10        0.09       -0.73      3.85 o 
   1   0  10       57.27       56.95      6.19 o 
   2   0  10       15.04        8.07      3.85 o 
   3   0  10        1.88        4.42      3.90 o 
   4   0  10        0.67       -1.04      3.07 o 
  -6   1  10        2.64       -2.55      4.42 o 
  -5   1  10        3.05        2.50      3.33 o 
  -4   1  10        0.82       -0.36      2.97 o 
  -3   1  10       78.60       96.93      8.12 o 
  -2   1  10        1.02        0.29      2.48 o 
  -1   1  10        0.14        0.65      2.59 o 
   0   1  10       24.16       27.01      7.37 o 
   1   1  10        3.99        3.90      4.37 o 
   2   1  10        0.82        4.58      4.27 o 
   3   1  10        0.20        1.56      3.80 o 
  -5   2  10       45.76       47.22      6.35 o 
  -4   2  10       47.29       57.26      6.61 o 
  -3   2  10       33.40       40.89      4.03 o 
  -2   2  10        0.38        2.41      2.97 o 
  -1   2  10        7.18        9.99      3.72 o 
   0   2  10       56.23       54.24      6.72 o 
   2   2  10       89.18       57.58      6.35 o 
   3   2  10        0.49       -1.67      3.23 o 
  -5   3  10        0.30       -4.84      5.15 o 
  -4   3  10        1.06        1.49      3.05 o 
  -3   3  10        2.39        5.66      3.31 o 
  -2   3  10        8.16        5.65      2.87 o 
  -1   3  10        4.89        5.10      3.49 o 
   0   3  10        6.25        3.23      3.75 o 
   1   3  10        0.02       -3.02      4.06 o 
   2   3  10        0.07        6.61      3.85 o 
  -5   4  10       11.37       11.85      3.56 o 
  -4   4  10        8.67        8.51      3.18 o 
  -3   4  10        1.38        1.48      3.50 o 
  -2   4  10        1.13       -5.86      3.90 o 
  -1   4  10        1.35       -2.03      3.07 o 
   0   4  10        2.69        1.82      4.27 o 
   1   4  10       22.39       10.31      4.53 o 
  -3   5  10        0.02        3.13      3.49 o 
  -2   5  10        4.09        1.82      3.54 o 
  -1   5  10        0.54        2.45      3.64 o 
   0   5  10        5.69        3.18      3.64 o 
   0  -7  11        0.05       -0.83      4.01 o 
   1  -7  11        5.53        2.71      4.37 o 
  -2  -6  11        0.74       -1.56      3.28 o 
  -1  -6  11        1.81        4.58      4.42 o 
   0  -6  11        0.17        1.09      3.02 o 
   1  -6  11       13.06       10.15      4.27 o 
   2  -6  11        0.05        2.03      2.92 o 
   3  -6  11        2.45       10.05      5.05 o 
  -3  -5  11        0.77        2.97      5.26 o 
  -2  -5  11        4.07        3.49      4.84 o 
  -1  -5  11        4.88        4.27      4.01 o 
   0  -5  11        5.03       10.00      4.01 o 
   1  -5  11       22.71       16.81      3.90 o 
   2  -5  11        4.75        6.72      4.11 o 
   3  -5  11        2.62        7.39      3.28 o 
  -4  -4  11        6.18        9.05      2.80 o 
  -3  -4  11        0.06        3.23      4.69 o 
  -2  -4  11        7.05        3.28      4.06 o 
  -1  -4  11       24.53       27.43      4.48 o 
   0  -4  11       79.68       83.61      7.34 o 
   1  -4  11        0.90        0.36      2.34 o 
   2  -4  11        0.95        2.92      2.45 o 
   3  -4  11        1.79        5.00      4.22 o 
   4  -4  11        0.19       -1.93      5.15 o 
  -5  -3  11        2.50        4.89      4.32 o 
  -4  -3  11        2.59        4.48      2.92 o 
  -3  -3  11        1.21        3.42      5.88 o 
  -2  -3  11        3.52        2.29      2.71 o 
  -1  -3  11        6.81        6.35      2.86 o 
   0  -3  11       25.88       25.20      3.70 o 
   1  -3  11       16.74       13.48      3.44 o 
   2  -3  11        1.30        4.48      3.44 o 
   3  -3  11        0.53       -1.93      3.70 o 
   4  -3  11        0.08        2.29      4.63 o 
  -5  -2  11        0.93       -1.46      2.39 o 
  -4  -2  11        1.76        1.30      3.18 o 
  -3  -2  11       19.73       24.57      4.27 o 
  -2  -2  11        0.28        1.09      3.12 o 
  -1  -2  11       92.34       77.46      5.57 o 
   0  -2  11      104.14       90.89      6.35 o 
   1  -2  11        3.73        5.69      2.54 o 
   2  -2  11       15.66       19.21      5.57 o 
   3  -2  11       13.72       21.14      5.83 o 
   4  -2  11        3.04        5.62      3.44 o 
  -5  -1  11        6.01        5.62      3.59 o 
  -4  -1  11       13.77       13.17      4.69 o 
  -3  -1  11        3.02        3.28      3.90 o 
  -2  -1  11        0.17        4.63      4.22 o 
  -1  -1  11       22.54       21.50      3.59 o 
   0  -1  11       21.08       12.85      9.79 o 
   1  -1  11        0.18       -0.31      3.07 o 
   2  -1  11       18.46        8.64      3.96 o 
   3  -1  11        0.09        1.98      4.74 o 
   4  -1  11        5.33        9.47      4.32 o 
  -5   0  11        0.54        1.56      4.01 o 
  -4   0  11        0.33        1.09      3.12 o 
  -3   0  11        2.85        2.50      4.27 o 
  -2   0  11       32.20       38.52      5.78 o 
  -1   0  11        9.69        6.24      9.76 o 
   0   0  11       23.10       27.17      8.85 o 
   1   0  11       21.29       12.81      4.27 o 
   2   0  11        2.40        6.66      3.85 o 
   3   0  11        0.08       -1.20      3.54 o 
  -5   1  11        0.01       -1.04      4.42 o 
  -4   1  11       99.15      102.92      7.91 o 
  -3   1  11       28.75       38.78      6.30 o 
  -2   1  11        0.38        1.61      2.41 o 
  -1   1  11       15.82       23.06      3.85 o 
   0   1  11        0.65        1.12      2.78 o 
   1   1  11        1.10       -0.88      3.54 o 
   2   1  11        0.83       -0.05      3.28 o 
   3   1  11        0.08        5.67      4.37 o 
  -5   2  11        1.74        2.81      4.06 o 
  -4   2  11        0.02       -0.16      3.64 o 
  -3   2  11        0.93       -0.56      2.32 o 
  -2   2  11        4.62        7.75      3.39 o 
  -1   2  11        0.70        1.23      2.87 o 
   0   2  11        5.14        3.23      3.38 o 
   1   2  11        5.72        0.78      3.75 o 
   2   2  11        0.01        0.42      3.12 o 
  -4   3  11       19.36       40.19      6.46 o 
  -3   3  11        2.18        3.93      3.64 o 
  -2   3  11        0.30        1.17      2.72 o 
  -1   3  11        7.58        2.97      3.33 o 
   0   3  11        4.97        0.94      3.59 o 
   1   3  11        0.03       -0.62      3.85 o 
  -4   4  11        8.35        8.72      3.37 o 
  -3   4  11        1.94        3.71      3.25 o 
  -2   4  11        1.82        0.36      2.92 o 
  -1   4  11        9.23        7.65      5.05 o 
   0   4  11       44.12       30.97      7.34 o 
  -1  -6  12        3.92        2.13      4.01 o 
   0  -6  12        0.01       -2.34      3.80 o 
   1  -6  12        0.03       -0.62      3.33 o 
  -3  -5  12        0.04       -2.65      3.54 o 
  -2  -5  12        0.49        1.51      4.63 o 
  -1  -5  12        0.00       -1.35      2.65 o 
   0  -5  12        4.16        3.38      3.54 o 
   1  -5  12        0.98        5.88      3.75 o 
   2  -5  12        2.35        6.82      3.12 o 
  -3  -4  12        1.13       -2.92      4.42 o 
  -2  -4  12        4.27        8.17      3.49 o 
  -1  -4  12        0.00        2.65      3.85 o 
   0  -4  12       23.18       20.67      3.85 o 
   1  -4  12        1.14        2.45      2.50 o 
   2  -4  12        2.44        5.99      2.55 o 
  -4  -3  12        0.00        2.29      3.59 o 
  -3  -3  12        4.31        0.77      2.55 o 
  -2  -3  12        7.48        6.92      3.96 o 
   0  -3  12        8.68        3.70      2.97 o 
   1  -3  12       16.23       12.75      3.07 o 
   2  -3  12        0.21        9.32      3.75 o 
   3  -3  12        7.33        6.87      4.06 o 
  -4  -2  12        0.39        1.82      4.06 o 
  -3  -2  12        2.80        9.21      3.28 o 
  -2  -2  12        0.03        3.12      3.07 o 
  -1  -2  12       68.60       64.19      5.62 o 
   0  -2  12        0.92        2.65      3.02 o 
   1  -2  12        0.08        3.44      3.02 o 
   2  -2  12        0.70        1.93      4.58 o 
   3  -2  12        0.63        1.25      3.80 o 
  -5  -1  12        4.32        5.78      4.37 o 
  -4  -1  12        0.01       -0.16      2.97 o 
  -3  -1  12        2.33        2.71      3.12 o 
  -2  -1  12        4.66        3.28      2.86 o 
  -1  -1  12       11.61       19.68      4.16 o 
   0  -1  12        3.48        6.87      2.71 o 
   1  -1  12        3.39        2.50      3.02 o 
   2  -1  12        1.62        0.94      3.96 o 
   3  -1  12        0.38        4.89      4.11 o 
  -5   0  12        1.66        2.55      3.18 o 
  -4   0  12        3.63        2.86      3.33 o 
  -3   0  12        0.57       -3.23      3.02 o 
  -2   0  12       15.69       13.22      4.89 o 
  -1   0  12      104.01      130.61      8.64 o 
   0   0  12        5.28        5.15      5.21 o 
   1   0  12        3.66        2.71      4.16 o 
   2   0  12       14.69        0.10      3.02 o 
  -4   1  12        4.32        4.74      4.84 o 
  -3   1  12        0.88        5.10      4.74 o 
  -2   1  12       10.30       10.72      4.16 o 
  -1   1  12        3.97        1.31      3.19 o 
   0   1  12        0.88        3.23      4.84 o 
   1   1  12        5.53        0.31      3.64 o 
   2   1  12        2.71       -1.30      4.74 o 
  -4   2  12        2.19        2.29      3.90 o 
  -3   2  12        2.94        1.04      3.64 o 
  -2   2  12        0.03        1.00      3.14 o 
  -1   2  12       16.53       10.62      5.41 o 
   0   2  12        5.86        0.00      3.23 o 
   1   2  12        1.32        3.44      4.89 o 
  -3   3  12        0.51       -4.22      3.57 o 
  -2   3  12        5.71        2.50      2.86 o 
  -1   3  12        0.51       -1.30      3.96 o 
   0   3  12        0.21       -0.16      4.74 o 
  -1  -5  13        0.21       -1.15      2.60 o 
   0  -5  13        1.07       -2.34      3.07 o 
   1  -5  13        0.10        3.85      3.85 o 
  -2  -4  13        3.54       -0.36      3.85 o 
  -1  -4  13        1.90        4.11      3.96 o 
   0  -4  13        0.14        5.10      3.54 o 
   1  -4  13        0.26        0.47      2.24 o 
   2  -4  13       10.91       13.85      3.59 o 
  -3  -3  13        1.85        6.56      4.69 o 
  -2  -3  13        0.07       -1.98      3.33 o 
  -1  -3  13        1.46        2.45      3.33 o 
   0  -3  13        1.81        6.19      3.23 o 
   1  -3  13        3.03       11.35      3.59 o 
   2  -3  13        0.14       10.20      3.54 o 
  -4  -2  13        3.92        1.56      3.23 o 
  -3  -2  13        0.62        5.10      3.85 o 
  -2  -2  13        0.00        3.54      3.44 o 
   0  -2  13        7.61       14.37      3.80 o 
   1  -2  13        1.68        7.13      3.38 o 
  -4  -1  13        2.37       -0.31      4.11 o 
  -3  -1  13        3.02        8.43      4.69 o 
  -2  -1  13        0.12        3.44      3.70 o 
  -1  -1  13        0.60        2.39      3.28 o 
   2  -1  13        5.09       -0.88      3.64 o 
  -4   0  13        0.33       -5.78      3.85 o 
  -3   0  13        3.44        5.05      3.70 o 
  -2   0  13       16.37       24.68      5.10 o 
  -1   0  13        2.45        7.08      4.22 o 
   0   0  13        0.00        4.42      4.11 o 
  -3   1  13        0.46        4.06      5.05 o 
  -2   1  13        0.81       -1.20      3.23 o 
  -1   1  13        0.10        3.28      4.84 o 
   0   1  13        6.38       11.97      5.57 o 
   1   1  13        0.25       -1.67      3.18 o 
  -3   2  13        1.04       -5.15      4.48 o 
  -1   2  13        8.07        4.84      4.06 o 
   0   2  13        0.50        2.86      4.16 o 
  -1  -3  14        1.91       -0.21      3.33 o 
   0  -3  14        0.04        1.35      2.60 o 
  -2  -2  14        3.07        7.29      3.70 o 
   1  -2  14        4.52        9.89      3.28 o 
  -2  -1  14        0.56        7.60      4.16 o 
  -1  -1  14        0.46        8.28      4.84 o 
  -2   0  14        0.49        0.05      4.53 o 
  -1   0  14        5.83       16.81      5.05 o 
                                                 
